# Supplementary material for: Prognosis according to clinical and pathologic lymph node status in breast cancer patients who underwent sentinel lymph node biopsy alone after neoadjuvant therapy
Source: PLoS One. 2021 May 18;16(5):e0251597. doi: 10.1371/journal.pone.0251597 (PMC8130919; doi:10.1371/journal.pone.0251597)
Supplement: S1 File — (XLSX) [file pone.0251597.s003.xlsx]

## Sheet: data
cN	pN	cN_pN	recur	death	DFS	OS	LRR	DMFS	ALNM	LRR	DMFS	Axillaryrecurrence	cT1234	cN123	cStage1234	age	BREAST	AXILLARY_NODE_OP	P_TNM_PT	P_TNM_PN	P_TNM_PM	P_STAGE	p_stage_A	HISTOLOGY_GRADE	NUCLEAR_GRADE	LymphaticInvasion	VascularInvasion	ER	PgR	CERBB2IHC	CERBB2FISH	HER2	Ki67_PRO	RT	CHEMO	HOR	ALM_only	ALM_only	ALND	total_LN
1	0	3	0	0	40.0667	40.0667	0	0	0	40.0667	40.0667	40.0667	1	1	2	57	0	Sentinel Lymph Node Bx(SLNB)	0	0	0	Unknown	9	0	0	0	0	0	0	0	0	0	0	1	1	0	0	40.0667	0	7
1	1	4	1	0	8.66667	41.5667	0	1	0	41.5667	8.66667	41.5667	2	3	3	53	0	Sentinel Lymph Node Bx(SLNB)	1	1	0	Stage IIA	2	2	2	1	1	0	0	3 +	0	1	80	1	1	0	0	41.5667	0	3
0	0	1	0	0	55.3667	55.3667	0	0	0	55.3667	55.3667	55.3667	2	0	2	58	0	Sentinel Lymph Node Bx(SLNB)	1	0	0	Stage IA	1	2	2	0	0	1	0	3 +	1 +	1	0	1	1	0	0	55.3667	0	4
0	0	1	1	0	15.0333	55.9333	0	1	0	55.9333	15.0333	55.9333	2	0	2	53	1	Sentinel Lymph Node Bx(SLNB)	2	0	0	Stage IIA	2	3	3	0	0	0	0	3 +	1 +	1	30	0	1	0	0	55.9333	0	7
0	0	1	0	0	79.6333	79.6333	0	0	0	79.6333	79.6333	79.6333	1	0	1	61	0	Sentinel Lymph Node Bx(SLNB)	5	0	0	Stage 0	0	3	3	0	0	1	0	2 +	0	0	30	1	1	0	0	79.6333	0	4
1	1	4	0	0	47.8333	47.8333	0	0	0	47.8333	47.8333	47.8333	2	1	2	45	1	Sentinel Lymph Node Bx(SLNB)	1	1	0	Stage IIA	2	2	2	0	0	1	1	2 +	0	0	0	0	1	0	0	47.8333	0	4
0	0	1	0	0	48.5667	48.5667	0	0	0	48.5667	48.5667	48.5667	1	0	1	43	0	Sentinel Lymph Node Bx(SLNB)	1	0	0	Stage IA	1	3	3	0	0	0	0	1 +	0	0	90	1	1	0	0	48.5667	0	3
0	0	1	0	0	93.1333	93.1333	0	0	0	93.1333	93.1333	93.1333	2	0	2	58	1	Sentinel Lymph Node Bx(SLNB)	2	0	0	Stage IIA	2	2	2	0	0	1	1	0	0	0	0	0	1	0	0	93.1333	0	3
1	0	3	1	0	10.2	64.9	0	1	0	64.9	10.2	64.9	2	1	2	37	0	Sentinel Lymph Node Bx(SLNB)	0	0	0	Unknown	9	0	0	0	0	0	0	0	0	0	0	1	1	0	0	64.9	0	6
0	0	1	0	0	38.3	38.3	0	0	0	38.3	38.3	38.3	2	0	2	44	0	Sentinel Lymph Node Bx(SLNB)	1	0	0	Stage IA	1	2	2	0	0	1	0	1 +	0	0	0	1	1	0	0	38.3	0	3
1	0	3	0	0	81.7	81.7	0	0	0	81.7	81.7	81.7	2	1	2	50	1	Sentinel Lymph Node Bx(SLNB)	1	0	0	Stage IA	1	3	3	0	0	0	0	2 +	0	0	0	0	1	0	0	81.7	0	5
1	1	4	1	1	10.1333	53.2	0	1	0	53.2	10.1333	53.2	3	1	3	39	1	Sentinel Lymph Node Bx(SLNB)	3	1	0	Stage IIIA	3	3	3	0	0	1	1	0	0	0	40	1	1	0	0	53.2	0	4
0	0	1	1	1	3.33333	18.6667	0	1	0	18.6667	3.33333	18.6667	2	0	2	61	1	Sentinel Lymph Node Bx(SLNB)	3	0	0	Stage IIB	2	3	3	0	0	0	0	0	0	0	50	0	1	0	0	18.6667	0	5
0	0	1	0	0	65.0333	65.0333	0	0	0	65.0333	65.0333	65.0333	3	0	2	56	0	Sentinel Lymph Node Bx(SLNB)	2	0	0	Stage IIA	2	2	2	0	0	1	0	3 +	0	1	10	1	1	0	0	65.0333	0	5
1	0	3	0	0	84.1667	84.1667	0	0	0	84.1667	84.1667	84.1667	3	1	3	57	0	Sentinel Lymph Node Bx(SLNB)	0	0	0	Unknown	9	3	3	0	0	0	0	3 +	0	1	70	1	1	0	0	84.1667	0	5
0	0	1	0	0	40.0667	40.0667	0	0	0	40.0667	40.0667	40.0667	2	0	2	42	0	Sentinel Lymph Node Bx(SLNB)	2	0	0	Stage IIA	2	3	3	0	0	0	0	2 +	0	0	0	1	1	0	0	40.0667	0	2
0	0	1	0	0	46.2333	46.2333	0	0	0	46.2333	46.2333	46.2333	2	0	2	53	0	Sentinel Lymph Node Bx(SLNB)	1	0	0	Stage IA	1	2	2	0	0	0	0	0	0	0	50	1	1	0	0	46.2333	0	2
0	0	1	0	0	71.5667	71.5667	0	0	0	71.5667	71.5667	71.5667	2	0	2	44	0	Sentinel Lymph Node Bx(SLNB)	2	0	0	Stage IIA	2	3	3	0	0	0	0	3 +	1 +	1	30	1	1	0	0	71.5667	0	9
1	0	3	0	0	77.2667	77.2667	0	0	0	77.2667	77.2667	77.2667	2	1	2	48	0	Sentinel Lymph Node Bx(SLNB)	0	0	0	Unknown	9	0	0	0	0	0	0	0	0	0	0	1	1	0	0	77.2667	0	15
0	0	1	0	0	106.8	106.8	0	0	0	106.8	106.8	106.8	3	0	2	42	0	Sentinel Lymph Node Bx(SLNB)	1	0	0	Stage I	1	2	2	0	0	1	0	0	0	0	0	1	1	0	0	106.8	0	5
0	0	1	0	0	55.8	55.8	0	0	0	55.8	55.8	55.8	2	0	2	50	0	Sentinel Lymph Node Bx(SLNB)	0	0	0	Unknown	9	0	0	0	0	0	0	0	0	0	0	1	1	0	0	55.8	0	0
1	0	3	0	0	83.9333	83.9333	0	0	0	83.9333	83.9333	83.9333	2	1	2	58	0	Sentinel Lymph Node Bx(SLNB)	1	0	0	Stage IA	1	3	3	0	0	0	0	3 +	0	1	70	1	1	0	0	83.9333	0	7
1	0	3	0	0	40.0667	40.0667	0	0	0	40.0667	40.0667	40.0667	2	1	2	57	0	Sentinel Lymph Node Bx(SLNB)	1	0	0	Stage IA	1	2	2	0	0	1	0	3 +	0	1	30	1	1	0	0	40.0667	0	7
0	0	1	0	0	43.2	43.2	0	0	0	43.2	43.2	43.2	2	0	2	49	0	Sentinel Lymph Node Bx(SLNB)	1	0	0	Stage IA	1	2	2	1	1	1	0	0	0	0	50	1	1	0	0	43.2	0	3
1	0	3	0	0	38.9333	38.9333	0	0	0	38.9333	38.9333	38.9333	1	1	2	38	1	Sentinel Lymph Node Bx(SLNB)	1	0	0	Stage IA	1	2	2	0	0	1	1	0	0	0	0	0	1	0	0	38.9333	0	5
0	0	1	0	0	40.8667	40.8667	0	0	0	40.8667	40.8667	40.8667	2	0	2	54	0	Sentinel Lymph Node Bx(SLNB)	5	0	0	Stage 0	0	0	0	0	0	0	0	3 +	0	1	70	1	1	0	0	40.8667	0	3
1	1	4	1	0	41.3	45	1	0	0	41.3	45	45	2	1	2	51	1	Sentinel Lymph Node Bx(SLNB)	1	1	0	Stage IB	1	3	3	0	0	0	0	2 +	1 +	1	20	0	1	0	0	45	0	5
0	0	1	0	0	61.4333	61.4333	0	0	0	61.4333	61.4333	61.4333	2	0	2	44	1	Sentinel Lymph Node Bx(SLNB)	2	0	0	Stage IIA	2	3	3	0	0	0	0	1 +	0	0	60	0	1	0	0	61.4333	0	9
0	0	1	0	0	44.3667	44.3667	0	0	0	44.3667	44.3667	44.3667	2	0	2	24	0	Sentinel Lymph Node Bx(SLNB)	0	0	0	Unknown	9	0	0	0	0	0	0	0	0	0	0	1	1	0	0	44.3667	0	4
1	1	4	0	0	38.2667	38.2667	0	0	0	38.2667	38.2667	38.2667	2	1	2	46	1	Sentinel Lymph Node Bx(SLNB)	2	1	0	Stage IIB	2	2	2	1	1	1	0	1 +	0	0	0	0	1	0	0	38.2667	0	5
0	0	1	0	0	46.2667	46.2667	0	0	0	46.2667	46.2667	46.2667	2	0	2	49	0	Sentinel Lymph Node Bx(SLNB)	1	0	0	Stage IA	1	1	2	0	0	1	1	0	0	0	0	1	1	0	0	46.2667	0	3
0	0	1	0	0	60.1333	60.1333	0	0	0	60.1333	60.1333	60.1333	2	0	2	35	0	Sentinel Lymph Node Bx(SLNB)	0	0	0	Unknown	9	0	0	0	0	0	0	0	0	0	0	1	1	0	0	60.1333	0	5
1	0	3	0	0	40.8667	40.8667	0	0	0	40.8667	40.8667	40.8667	2	3	3	44	0	Sentinel Lymph Node Bx(SLNB)	1	0	0	Stage IA	1	2	2	1	1	0	0	0	0	0	0	1	1	0	0	40.8667	0	5
1	0	3	0	0	61.7667	61.7667	0	0	0	61.7667	61.7667	61.7667	2	1	2	47	0	Sentinel Lymph Node Bx(SLNB)	1	0	0	Stage IA	1	2	2	1	1	1	0	1 +	0	0	10	1	1	0	0	61.7667	0	5
1	0	3	0	0	85.8	85.8	0	0	0	85.8	85.8	85.8	2	1	2	53	0	Sentinel Lymph Node Bx(SLNB)	0	0	0	Unknown	9	0	0	0	0	0	0	0	0	0	0	1	1	0	0	85.8	0	6
0	0	1	0	0	77.2333	77.2333	0	0	0	77.2333	77.2333	77.2333	2	0	2	65	1	Sentinel Lymph Node Bx(SLNB)	2	0	0	Stage IIA	2	3	3	0	0	1	1	3 +	0	1	50	0	1	0	0	77.2333	0	6
0	0	1	0	0	61.7	61.7	0	0	0	61.7	61.7	61.7	2	0	2	40	0	Sentinel Lymph Node Bx(SLNB)	0	0	0	Unknown	9	3	3	0	0	0	0	0	0	0	0	1	1	0	0	61.7	0	3
1	0	3	0	0	38.2333	38.2333	0	0	0	38.2333	38.2333	38.2333	2	2	3	43	0	Sentinel Lymph Node Bx(SLNB)	0	0	0	Unknown	9	0	0	0	0	0	0	0	0	0	0	1	1	0	0	38.2333	0	5
0	0	1	0	0	38.9667	38.9667	0	0	0	38.9667	38.9667	38.9667	2	0	2	53	0	Sentinel Lymph Node Bx(SLNB)	1	0	0	Stage IA	1	3	3	0	0	0	0	2 +	0	0	70	1	1	0	0	38.9667	0	2
0	0	1	0	0	68.0667	68.0667	0	0	0	68.0667	68.0667	68.0667	2	0	2	59	0	Sentinel Lymph Node Bx(SLNB)	1	0	0	Stage IA	1	2	2	0	0	0	0	2 +	0	0	20	1	1	0	0	68.0667	0	3
1	0	3	0	0	41.8	41.8	0	0	0	41.8	41.8	41.8	1	2	3	64	0	Sentinel Lymph Node Bx(SLNB)	0	0	0	Unknown	9	0	0	0	0	0	0	0	0	0	0	1	1	0	0	41.8	0	4
0	1	2	0	0	37.5667	37.5667	0	0	0	37.5667	37.5667	37.5667	3	0	2	61	1	Sentinel Lymph Node Bx(SLNB)	2	1	0	Stage IIB	2	2	2	1	1	1	1	0	0	0	10	1	1	0	0	37.5667	0	8
0	0	1	0	0	58.8667	58.8667	0	0	0	58.8667	58.8667	58.8667	3	0	2	44	0	Sentinel Lymph Node Bx(SLNB)	1	0	0	Stage IA	1	3	3	0	0	0	0	0	0	0	10	1	1	0	0	58.8667	0	13
1	1	4	0	0	44.3	44.3	0	0	0	44.3	44.3	44.3	2	2	3	62	1	Sentinel Lymph Node Bx(SLNB)	2	1	0	Stage IIB	2	2	2	1	1	1	1	0	0	0	10	1	1	0	0	44.3	0	5
1	0	3	0	0	75.8667	75.8667	0	0	0	75.8667	75.8667	75.8667	2	1	2	40	0	Sentinel Lymph Node Bx(SLNB)	1	0	0	Stage IA	1	3	3	0	0	0	0	0	0	0	0	1	1	0	0	75.8667	0	2
0	0	1	0	0	56.7667	56.7667	0	0	0	56.7667	56.7667	56.7667	2	0	2	42	1	Sentinel Lymph Node Bx(SLNB)	2	0	0	Stage IIA	2	2	2	1	1	1	1	1 +	0	0	0	0	1	0	0	56.7667	0	4
1	0	3	0	0	50	50	0	0	0	50	50	50	3	1	3	47	1	Sentinel Lymph Node Bx(SLNB)	0	0	0	Unknown	9	0	0	0	0	0	0	0	0	0	0	1	1	0	0	50	0	8
1	1	4	0	0	42.7	42.7	0	0	0	42.7	42.7	42.7	2	1	2	42	1	Sentinel Lymph Node Bx(SLNB)	2	1	0	Stage IIB	2	2	2	1	1	1	1	3 +	0	1	0	0	1	0	0	42.7	0	6
0	0	1	0	0	48.8	48.8	0	0	0	48.8	48.8	48.8	2	0	2	48	0	Sentinel Lymph Node Bx(SLNB)	2	0	0	Stage IIA	2	2	2	0	0	1	1	1 +	0	0	10	1	1	0	0	48.8	0	3
1	0	3	0	0	90.2333	90.2333	0	0	0	90.2333	90.2333	90.2333	2	1	2	33	0	Sentinel Lymph Node Bx(SLNB)	1	0	0	Stage IA	1	3	3	0	0	0	0	0	0	0	20	1	1	0	0	90.2333	0	6
0	0	1	0	0	44.6333	44.6333	0	0	0	44.6333	44.6333	44.6333	2	0	2	45	0	Sentinel Lymph Node Bx(SLNB)	1	0	0	Stage IA	1	2	2	0	0	1	1	0	0	0	0	1	1	0	0	44.6333	0	1
0	0	1	0	0	42.3	42.3	0	0	0	42.3	42.3	42.3	2	0	2	54	1	Sentinel Lymph Node Bx(SLNB)	1	0	0	Stage IA	1	2	2	0	0	1	0	2 +	0	0	0	0	1	0	0	42.3	0	4
1	1	4	0	0	94.2	94.2	0	0	0	94.2	94.2	94.2	2	1	2	63	0	Sentinel Lymph Node Bx(SLNB)	1	1	0	Stage IIA	2	2	2	1	1	1	0	2 +	0	0	0	1	1	0	0	94.2	0	5
0	0	1	0	0	65.3667	65.3667	0	0	0	65.3667	65.3667	65.3667	2	0	2	40	0	Sentinel Lymph Node Bx(SLNB)	2	0	0	Stage IIA	2	2	2	0	0	1	1	2 +	0	0	0	1	1	0	0	65.3667	0	11
0	0	1	0	0	57.8	57.8	0	0	0	57.8	57.8	57.8	2	0	2	33	0	Sentinel Lymph Node Bx(SLNB)	1	0	0	Stage IA	1	1	1	1	1	0	0	0	0	0	30	1	1	0	0	57.8	0	2
0	0	1	0	0	78.2333	78.2333	0	0	0	78.2333	78.2333	78.2333	3	0	2	45	0	Sentinel Lymph Node Bx(SLNB)	3	0	0	Stage IIB	2	2	2	0	0	1	0	2 +	0	0	0	1	1	0	0	78.2333	0	9
0	0	1	0	0	86.7333	86.7333	0	0	0	86.7333	86.7333	86.7333	2	0	2	31	0	Sentinel Lymph Node Bx(SLNB)	2	0	0	Stage IIA	2	1	1	0	0	1	0	0	0	0	0	1	1	0	0	86.7333	0	3
1	1	4	1	1	21.3667	25.4333	0	1	0	25.4333	21.3667	25.4333	1	1	2	44	1	Sentinel Lymph Node Bx(SLNB)	2	1	0	Stage IIB	2	3	2	1	1	1	0	0	0	0	0	1	1	0	0	25.4333	0	5
1	0	3	1	0	32.2333	63.0333	1	1	0	32.2333	32.2333	63.0333	1	1	2	38	0	Sentinel Lymph Node Bx(SLNB)	5	0	0	Stage 0	0	0	2	0	0	1	0	0	0	0	20	1	1	0	0	63.0333	0	7
0	0	1	0	0	62.1333	62.1333	0	0	0	62.1333	62.1333	62.1333	2	0	2	36	1	Sentinel Lymph Node Bx(SLNB)	2	0	0	Stage IIA	2	2	2	0	0	1	0	2 +	0	0	0	1	1	0	0	62.1333	0	4
0	0	1	0	0	45.4333	45.4333	0	0	0	45.4333	45.4333	45.4333	2	0	2	66	0	Sentinel Lymph Node Bx(SLNB)	1	0	0	Stage IA	1	3	3	0	0	0	0	0	0	0	50	1	1	0	0	45.4333	0	0
0	0	1	0	0	101.233	101.233	0	0	0	101.233	101.233	101.233	1	0	1	37	0	Sentinel Lymph Node Bx(SLNB)	1	0	0	Stage I	1	3	3	0	0	0	0	0	0	0	0	1	1	0	0	101.233	0	3
0	0	1	0	0	96.4	96.4	0	0	0	96.4	96.4	96.4	2	0	2	49	0	Sentinel Lymph Node Bx(SLNB)	1	0	0	Stage IA	1	2	2	0	0	1	1	1 +	0	0	0	1	1	0	0	96.4	0	3
1	0	3	1	1	23.0667	25.3333	1	1	0	23.0667	23.0667	25.3333	2	3	3	50	0	Sentinel Lymph Node Bx(SLNB)	5	0	0	Stage 0	0	0	3	0	0	1	0	3 +	0	1	10	1	1	0	0	25.3333	0	7
1	0	3	0	0	43	43	0	0	0	43	43	43	2	1	2	44	0	Sentinel Lymph Node Bx(SLNB)	5	0	0	Stage 0	0	0	3	0	0	9	9	9	0	9	0	1	1	0	0	43	0	7
0	0	1	0	0	46.3667	46.3667	0	0	0	46.3667	46.3667	46.3667	2	0	2	48	0	Sentinel Lymph Node Bx(SLNB)	5	0	0	Stage 0	0	0	3	0	0	9	9	0	0	0	0	1	1	0	0	46.3667	0	5
1	1	4	0	0	44.1333	44.1333	0	0	0	44.1333	44.1333	44.1333	2	1	2	50	0	Sentinel Lymph Node Bx(SLNB)	1	1	0	Stage IIA	2	3	3	0	0	0	0	2 +	0	0	20	1	1	0	0	44.1333	0	5
0	0	1	1	1	30.3667	53.4	0	1	0	53.4	30.3667	53.4	2	0	2	34	0	Sentinel Lymph Node Bx(SLNB)	1	0	0	Stage I	1	3	3	0	0	0	0	0	0	0	0	1	1	0	0	53.4	0	3
1	0	3	0	0	84.5333	84.5333	0	0	0	84.5333	84.5333	84.5333	3	1	3	41	1	Sentinel Lymph Node Bx(SLNB)	1	0	0	Stage IA	1	2	2	0	0	1	0	0	0	0	0	1	1	0	0	84.5333	0	5
1	0	3	0	0	59.7667	59.7667	0	0	0	59.7667	59.7667	59.7667	2	1	2	40	0	Sentinel Lymph Node Bx(SLNB)	1	1	0	Stage IIA	2	2	2	0	0	1	0	3 +	1 +	1	0	1	1	0	0	59.7667	0	10
0	1	2	0	0	94.2	94.2	0	0	0	94.2	94.2	94.2	2	0	2	68	0	Sentinel Lymph Node Bx(SLNB)	1	1	0	Stage IIA	2	2	2	1	1	1	1	0	0	0	0	1	1	0	0	94.2	0	3
1	0	3	0	0	50.7	50.7	0	0	0	50.7	50.7	50.7	3	1	3	45	0	Sentinel Lymph Node Bx(SLNB)	2	0	0	Stage IIA	2	2	2	0	0	0	0	0	0	0	0	1	1	0	0	50.7	0	1
1	0	3	0	0	92.1	92.1	0	0	0	92.1	92.1	92.1	2	1	2	39	0	Sentinel Lymph Node Bx(SLNB)	0	0	0	Unknown	9	3	3	0	0	0	0	0	0	0	0	1	1	0	0	92.1	0	12
0	0	1	1	1	46.7667	61.1667	0	1	0	61.1667	46.7667	61.1667	2	0	2	27	1	Sentinel Lymph Node Bx(SLNB)	2	0	0	Stage IIA	2	2	2	0	0	0	0	3 +	1 +	1	10	0	1	0	0	61.1667	0	3
0	0	1	0	0	47.4	47.4	0	0	0	47.4	47.4	47.4	2	0	2	50	0	Sentinel Lymph Node Bx(SLNB)	1	0	0	Stage IA	1	3	3	0	0	0	0	0	0	0	60	1	1	0	0	47.4	0	3
0	0	1	0	0	76.7	76.7	0	0	0	76.7	76.7	76.7	2	0	2	32	0	Sentinel Lymph Node Bx(SLNB)	1	0	0	Stage IA	1	2	2	0	0	1	0	1 +	0	0	0	1	1	0	0	76.7	0	2
1	0	3	0	0	71.3333	71.3333	0	0	0	71.3333	71.3333	71.3333	2	1	2	36	1	Sentinel Lymph Node Bx(SLNB)	1	0	0	Stage IA	1	3	3	0	0	1	0	3 +	1 +	1	0	0	1	0	0	71.3333	0	13
0	0	1	0	0	84.5	84.5	0	0	0	84.5	84.5	84.5	3	0	2	29	0	Sentinel Lymph Node Bx(SLNB)	1	0	0	Stage IA	1	3	3	0	0	0	0	0	0	0	70	1	1	0	0	84.5	0	8
1	0	3	0	0	50.2	50.2	0	0	0	50.2	50.2	50.2	2	1	2	48	0	Sentinel Lymph Node Bx(SLNB)	5	0	0	Stage 0	0	0	1	0	0	1	1	1 +	0	0	0	1	1	0	0	50.2	0	10
1	0	3	0	0	40.5667	40.5667	0	0	0	40.5667	40.5667	40.5667	3	2	3	35	0	Sentinel Lymph Node Bx(SLNB)	1	0	0	Stage IA	1	3	3	0	0	1	1	0	0	0	30	1	1	0	0	40.5667	0	2
0	0	1	0	0	48.2667	48.2667	0	0	0	48.2667	48.2667	48.2667	3	0	2	39	1	Sentinel Lymph Node Bx(SLNB)	2	0	0	Stage IIA	2	3	3	1	1	1	1	3 +	0	1	70	1	1	0	0	48.2667	0	4
0	0	1	1	0	29.2	103.067	0	1	0	103.067	29.2	103.067	3	0	2	32	1	Sentinel Lymph Node Bx(SLNB)	3	0	0	Stage IIB	2	2	2	0	0	1	0	3 +	0	1	0	1	1	0	0	103.067	0	2
0	0	1	0	0	99.5667	99.5667	0	0	0	99.5667	99.5667	99.5667	2	0	2	68	1	Sentinel Lymph Node Bx(SLNB)	2	0	0	Stage IIA	2	2	2	1	1	1	1	3 +	0	1	0	0	1	0	0	99.5667	0	5
0	0	1	0	0	38.4667	38.4667	0	0	0	38.4667	38.4667	38.4667	2	0	2	59	0	Sentinel Lymph Node Bx(SLNB)	0	0	0	Unknown	9	0	0	0	0	0	0	0	0	0	0	1	1	0	0	38.4667	0	4
0	0	1	0	0	54.5333	54.5333	0	0	0	54.5333	54.5333	54.5333	2	0	2	54	0	Sentinel Lymph Node Bx(SLNB)	0	0	0	Unknown	9	0	0	0	0	0	0	0	0	0	0	1	1	0	0	54.5333	0	5
0	0	1	0	0	48.5	48.5	0	0	0	48.5	48.5	48.5	3	0	2	41	0	Sentinel Lymph Node Bx(SLNB)	1	0	0	Stage IA	1	3	3	0	0	1	0	1 +	0	0	80	1	1	0	0	48.5	0	3
1	0	3	0	0	95.6333	95.6333	0	0	0	95.6333	95.6333	95.6333	2	1	2	49	1	Sentinel Lymph Node Bx(SLNB)	0	0	0	Unknown	9	2	0	0	0	0	0	0	0	0	0	0	1	0	0	95.6333	0	5
0	0	1	0	0	68.8667	68.8667	0	0	0	68.8667	68.8667	68.8667	3	0	2	39	0	Sentinel Lymph Node Bx(SLNB)	1	0	0	Stage IA	1	2	2	0	0	1	1	0	0	0	0	1	1	0	0	68.8667	0	5
1	0	3	1	1	8.73333	63.8333	0	1	0	63.8333	8.73333	63.8333	3	1	3	35	1	Sentinel Lymph Node Bx(SLNB)	2	0	0	Stage IIA	2	3	3	1	1	0	0	0	0	0	40	1	1	0	0	63.8333	0	7
0	0	1	0	0	51.8333	51.8333	0	0	0	51.8333	51.8333	51.8333	2	0	2	50	1	Sentinel Lymph Node Bx(SLNB)	0	0	0	Unknown	9	0	3	0	0	0	0	0	0	0	0	0	1	0	0	51.8333	0	5
0	0	1	0	0	89.7667	89.7667	0	0	0	89.7667	89.7667	89.7667	2	0	2	47	0	Sentinel Lymph Node Bx(SLNB)	1	0	0	Stage IA	1	2	2	0	0	1	0	0	0	0	0	1	1	0	0	89.7667	0	8
1	0	3	0	0	74.9333	74.9333	0	0	0	74.9333	74.9333	74.9333	2	1	2	44	1	Sentinel Lymph Node Bx(SLNB)	2	0	0	Stage IIA	2	2	2	1	1	1	1	3 +	0	1	10	1	1	0	0	74.9333	0	5
0	1	2	0	0	60.1333	60.1333	0	0	0	60.1333	60.1333	60.1333	2	0	2	55	0	Sentinel Lymph Node Bx(SLNB)	1	1	0	Stage IIA	2	2	2	1	1	1	1	0	0	0	10	1	1	0	0	60.1333	0	6
1	0	3	0	0	56.5	56.5	0	0	0	56.5	56.5	56.5	3	3	3	37	1	Sentinel Lymph Node Bx(SLNB)	0	0	0	Unknown	9	0	0	0	0	0	0	0	0	0	0	1	1	0	0	56.5	0	7
1	0	3	0	0	50.4333	50.4333	0	0	0	50.4333	50.4333	50.4333	2	1	2	39	1	Sentinel Lymph Node Bx(SLNB)	2	0	0	Stage IIA	2	3	3	0	0	0	0	1 +	0	0	50	0	1	0	0	50.4333	0	5
1	0	3	0	0	55.9667	55.9667	0	0	0	55.9667	55.9667	55.9667	2	1	2	45	1	Sentinel Lymph Node Bx(SLNB)	2	0	0	Stage IIA	2	1	0	0	0	1	1	0	0	0	0	0	1	0	0	55.9667	0	5
0	0	1	0	0	48.9333	48.9333	0	0	0	48.9333	48.9333	48.9333	3	0	2	36	1	Sentinel Lymph Node Bx(SLNB)	2	0	0	Stage IIA	2	3	3	0	0	0	0	3 +	0	1	80	1	1	0	0	48.9333	0	3
1	0	3	0	0	44.3	44.3	0	0	0	44.3	44.3	44.3	2	1	2	42	1	Sentinel Lymph Node Bx(SLNB)	0	0	0	Unknown	9	0	0	0	0	0	0	0	0	0	0	0	1	0	0	44.3	0	4
1	0	3	0	0	39.4333	39.4333	0	0	0	39.4333	39.4333	39.4333	2	1	2	44	0	Sentinel Lymph Node Bx(SLNB)	1	0	0	Stage IA	1	3	3	0	0	1	0	2 +	0	0	0	1	1	0	0	39.4333	0	2
1	0	3	0	0	72.2667	72.2667	0	0	0	72.2667	72.2667	72.2667	2	1	2	49	0	Sentinel Lymph Node Bx(SLNB)	1	0	0	Stage IA	1	3	3	0	0	0	0	0	0	0	70	1	1	0	0	72.2667	0	3
0	0	1	0	0	61.0667	61.0667	0	0	0	61.0667	61.0667	61.0667	2	0	2	48	0	Sentinel Lymph Node Bx(SLNB)	0	0	0	Unknown	9	0	0	0	0	0	0	0	0	0	0	0	1	0	0	61.0667	0	4
1	0	3	0	0	89.4	89.4	0	0	0	89.4	89.4	89.4	2	1	2	62	0	Sentinel Lymph Node Bx(SLNB)	5	0	0	Stage 0	0	2	2	0	0	0	0	3 +	0	1	10	1	1	0	0	89.4	0	16
1	0	3	0	0	51.1333	51.1333	0	0	0	51.1333	51.1333	51.1333	2	3	3	40	0	Sentinel Lymph Node Bx(SLNB)	0	0	0	Unknown	9	0	0	0	0	0	0	0	0	0	80	1	1	0	0	51.1333	0	7
0	0	1	0	0	119.3	119.3	0	0	0	119.3	119.3	119.3	2	0	2	39	0	Sentinel Lymph Node Bx(SLNB)	2	0	0	Stage IIA	2	3	3	0	0	0	0	0	0	0	0	1	1	0	0	119.3	0	3
0	0	1	0	0	91.0333	91.0333	0	0	0	91.0333	91.0333	91.0333	2	0	2	50	0	Sentinel Lymph Node Bx(SLNB)	2	0	0	Stage IIA	2	3	3	0	0	1	0	0	0	0	90	1	1	0	0	91.0333	0	3
0	0	1	0	0	99.1	99.1	0	0	0	99.1	99.1	99.1	2	0	2	53	1	Sentinel Lymph Node Bx(SLNB)	2	0	0	Stage IIA	2	0	0	0	0	1	1	2 +	0	0	0	0	1	0	0	99.1	0	6
0	0	1	1	0	39.5	64.3333	1	0	1	39.5	64.3333	39.5	2	0	2	41	1	Sentinel Lymph Node Bx(SLNB)	1	0	0	Stage IA	1	3	3	1	1	1	0	2 +	1 +	1	0	0	1	0	1	39.5	0	2
0	0	1	0	0	52.7333	52.7333	0	0	0	52.7333	52.7333	52.7333	2	0	2	48	0	Sentinel Lymph Node Bx(SLNB)	1	0	0	Stage IA	1	2	3	1	0	0	0	1 +	0	0	0	0	1	0	0	52.7333	0	2
1	1	4	0	0	55.9333	55.9333	0	0	0	55.9333	55.9333	55.9333	2	1	2	50	1	Sentinel Lymph Node Bx(SLNB)	5	1	0	Stage IB	1	0	2	0	0	0	0	0	0	0	0	1	1	0	0	55.9333	0	4
0	0	1	0	0	109.833	109.833	0	0	0	109.833	109.833	109.833	2	0	2	49	0	Sentinel Lymph Node Bx(SLNB)	1	0	0	Stage I	1	2	2	0	0	1	1	0	0	0	0	1	1	0	0	109.833	0	4
1	0	3	0	0	50.7	50.7	0	0	0	50.7	50.7	50.7	2	1	2	44	0	Sentinel Lymph Node Bx(SLNB)	5	0	0	Stage 0	0	0	2	0	0	1	0	2 +	1 +	1	0	1	1	0	0	50.7	0	3
0	0	1	1	0	89.6333	107.833	1	0	0	89.6333	107.833	107.833	2	0	2	36	0	Sentinel Lymph Node Bx(SLNB)	1	0	0	Stage I	1	3	3	0	0	0	0	0	0	0	0	1	1	0	0	107.833	0	3
1	0	3	0	0	46.4	46.4	0	0	0	46.4	46.4	46.4	1	1	2	43	1	Sentinel Lymph Node Bx(SLNB)	5	0	0	Stage 0	0	2	0	0	0	0	0	0	0	0	0	0	1	0	0	46.4	0	4
0	0	1	0	0	62.1333	62.1333	0	0	0	62.1333	62.1333	62.1333	2	0	2	65	1	Sentinel Lymph Node Bx(SLNB)	2	0	0	Stage IIA	2	3	3	0	0	1	1	3 +	1 +	1	70	0	1	0	0	62.1333	0	11
0	0	1	0	0	107.733	107.733	0	0	0	107.733	107.733	107.733	2	0	2	27	0	Sentinel Lymph Node Bx(SLNB)	1	0	0	Stage I	1	2	2	0	0	1	0	1 +	0	0	0	1	1	0	0	107.733	0	8
0	0	1	0	0	103.667	103.667	0	0	0	103.667	103.667	103.667	2	0	2	41	0	Sentinel Lymph Node Bx(SLNB)	1	0	0	Stage I	1	3	3	0	0	0	0	3 +	0	1	0	1	1	0	0	103.667	0	7
0	0	1	1	0	55.7667	106.8	0	1	0	106.8	55.7667	106.8	2	0	2	38	0	Sentinel Lymph Node Bx(SLNB)	1	0	0	Stage I	1	2	2	0	0	1	1	3 +	0	1	0	1	1	0	0	106.8	0	4
0	0	1	0	0	91.9	91.9	0	0	0	91.9	91.9	91.9	2	0	2	34	1	Sentinel Lymph Node Bx(SLNB)	2	0	0	Stage IIA	2	2	2	0	0	1	0	3 +	0	1	0	0	1	0	0	91.9	0	3
0	0	1	0	0	37.8333	37.8333	0	0	0	37.8333	37.8333	37.8333	2	0	2	35	0	Sentinel Lymph Node Bx(SLNB)	1	0	0	Stage I	1	3	3	0	0	0	0	0	0	0	0	1	1	0	0	37.8333	0	6
0	0	1	0	0	104.467	104.467	0	0	0	104.467	104.467	104.467	2	0	2	48	0	Sentinel Lymph Node Bx(SLNB)	1	0	0	Stage I	1	2	3	0	0	0	0	0	0	0	0	1	1	0	0	104.467	0	5
0	0	1	1	0	24.8667	105.5	1	0	0	24.8667	105.5	105.5	2	0	2	50	0	Sentinel Lymph Node Bx(SLNB)	0	0	0	Unknown	9	2	2	0	0	0	0	0	0	0	0	1	1	0	0	105.5	0	4
0	0	1	0	0	104.333	104.333	0	0	0	104.333	104.333	104.333	2	0	1	49	0	Sentinel Lymph Node Bx(SLNB)	5	0	0	Stage 0	0	3	3	0	0	1	1	3 +	0	1	0	1	1	0	0	104.333	0	3
0	0	1	0	0	103.567	103.567	0	0	0	103.567	103.567	103.567	2	0	2	53	1	Sentinel Lymph Node Bx(SLNB)	1	0	0	Stage I	1	3	3	0	0	0	0	3 +	0	1	0	0	1	0	0	103.567	0	3
1	0	3	1	1	24	60.9	1	1	0	24	24	60.9	3	1	3	38	1	Sentinel Lymph Node Bx(SLNB)	0	0	0	Unknown	9	3	3	1	1	0	0	0	0	0	0	1	1	0	0	60.9	0	5
0	1	2	0	0	99.8	99.8	0	0	0	99.8	99.8	99.8	1	0	1	46	0	Sentinel Lymph Node Bx(SLNB)	1	1	0	Stage IIA	2	2	2	0	0	1	0	0	0	0	0	1	1	0	0	99.8	0	4
0	0	1	0	0	103.2	103.2	0	0	0	103.2	103.2	103.2	3	0	2	42	1	Sentinel Lymph Node Bx(SLNB)	2	0	0	Stage IIA	2	2	2	0	0	1	1	1 +	0	0	0	1	1	0	0	103.2	0	5
0	0	1	0	0	91	91	0	0	0	91	91	91	3	0	2	43	1	Sentinel Lymph Node Bx(SLNB)	3	1	0	Stage IIIA	3	0	0	0	0	1	1	1 +	0	0	0	1	1	0	0	91	0	7
1	0	3	0	0	56.1667	56.1667	0	0	0	56.1667	56.1667	56.1667	1	1	2	45	0	Sentinel Lymph Node Bx(SLNB)	5	0	0	Stage 0	0	0	2	0	0	0	0	3 +	0	1	0	1	1	0	0	56.1667	0	9
0	0	1	0	0	84.6667	84.6667	0	0	0	84.6667	84.6667	84.6667	2	0	2	33	0	Sentinel Lymph Node Bx(SLNB)	0	0	0	Unknown	9	3	3	0	0	0	0	0	0	0	0	1	1	0	0	84.6667	0	3
0	0	1	0	0	99.3333	99.3333	0	0	0	99.3333	99.3333	99.3333	2	0	2	48	0	Sentinel Lymph Node Bx(SLNB)	2	0	0	Stage IIA	2	3	3	0	0	1	1	3 +	0	1	0	1	1	0	0	99.3333	0	#NULL!
0	0	1	0	0	98.7	98.7	0	0	0	98.7	98.7	98.7	2	0	2	48	0	Sentinel Lymph Node Bx(SLNB)	2	0	0	Stage IIA	2	3	3	0	0	0	0	1 +	0	0	0	1	1	0	0	98.7	0	5
0	0	1	0	0	99.7	99.7	0	0	0	99.7	99.7	99.7	3	0	2	49	1	Sentinel Lymph Node Bx(SLNB)	1	0	0	Stage I	1	3	3	0	0	0	0	2 +	1 +	1	0	1	1	0	0	99.7	0	5
0	0	1	0	0	99.4333	99.4333	0	0	0	99.4333	99.4333	99.4333	2	0	2	30	0	Sentinel Lymph Node Bx(SLNB)	2	0	0	Stage IIA	2	3	3	0	0	1	1	2 +	0	0	0	1	1	0	0	99.4333	0	5
0	0	1	0	1	51.5333	51.5333	0	0	0	51.5333	51.5333	51.5333	2	0	2	38	1	Sentinel Lymph Node Bx(SLNB)	1	0	0	Stage IA	1	2	2	0	0	1	1	0	0	0	0	1	1	0	0	51.5333	0	5
0	0	1	0	0	98.0667	98.0667	0	0	0	98.0667	98.0667	98.0667	1	0	1	52	0	Sentinel Lymph Node Bx(SLNB)	1	0	0	Stage IA	1	1	1	0	0	1	1	0	0	0	0	1	1	0	0	98.0667	0	6
1	0	3	0	0	41.5	41.5	0	0	0	41.5	41.5	41.5	1	1	2	51	1	Sentinel Lymph Node Bx(SLNB)	0	0	0	Unknown	9	0	0	0	0	0	0	0	0	0	0	0	1	0	0	41.5	0	5
0	1	2	0	0	94.4333	94.4333	0	0	0	94.4333	94.4333	94.4333	2	0	2	49	0	Sentinel Lymph Node Bx(SLNB)	1	1	0	Stage IIA	2	2	2	0	0	1	0	0	0	0	0	1	1	0	0	94.4333	0	2
0	0	1	0	0	97.2333	97.2333	0	0	0	97.2333	97.2333	97.2333	3	0	2	61	1	Sentinel Lymph Node Bx(SLNB)	1	0	0	Stage IA	1	2	2	0	0	1	1	0	0	0	10	1	1	0	0	97.2333	0	3
0	0	1	0	0	97.1	97.1	0	0	0	97.1	97.1	97.1	2	0	2	37	1	Sentinel Lymph Node Bx(SLNB)	1	0	0	Stage IA	1	2	2	0	0	0	0	2 +	1 +	1	40	1	1	0	0	97.1	0	5
1	0	3	0	0	99.8333	99.8333	0	0	0	99.8333	99.8333	99.8333	3	3	3	38	1	Sentinel Lymph Node Bx(SLNB)	1	0	0	Stage I	1	3	3	0	0	0	0	2 +	0	0	0	1	1	0	0	99.8333	0	5
0	0	1	0	0	11.0333	11.0333	0	0	0	11.0333	11.0333	11.0333	3	0	2	43	0	Sentinel Lymph Node Bx(SLNB)	1	0	0	Stage IA	1	2	2	0	0	1	0	0	0	0	0	1	1	0	0	11.0333	0	5
0	0	1	0	0	97	97	0	0	0	97	97	97	1	0	1	35	0	Sentinel Lymph Node Bx(SLNB)	0	0	0	Unknown	9	2	2	0	0	0	0	3 +	0	1	0	1	1	0	0	97	0	5
1	1	4	0	0	89.1667	89.1667	0	0	0	89.1667	89.1667	89.1667	3	2	3	29	1	Sentinel Lymph Node Bx(SLNB)	3	1	0	Stage IIIA	3	2	2	0	0	1	0	2 +	0	0	0	1	1	0	0	89.1667	0	4
0	0	1	0	0	94.0667	94.0667	0	0	0	94.0667	94.0667	94.0667	1	0	1	46	0	Sentinel Lymph Node Bx(SLNB)	1	0	0	Stage IA	1	2	2	0	0	1	1	1 +	0	0	0	1	1	0	0	94.0667	0	3
0	0	1	0	0	94.6667	94.6667	0	0	0	94.6667	94.6667	94.6667	2	0	2	34	0	Sentinel Lymph Node Bx(SLNB)	1	0	0	Stage IA	1	3	3	0	0	0	0	0	0	0	40	1	1	0	0	94.6667	0	3
0	0	1	0	0	86.3667	86.3667	0	0	0	86.3667	86.3667	86.3667	2	0	2	25	0	Sentinel Lymph Node Bx(SLNB)	0	0	0	Unknown	9	3	3	0	0	0	0	0	0	0	0	1	1	0	0	86.3667	0	5
0	0	1	0	0	74.4	74.4	0	0	0	74.4	74.4	74.4	2	0	2	50	0	Sentinel Lymph Node Bx(SLNB)	1	0	0	Stage IA	1	3	3	0	0	0	0	0	0	0	10	1	1	0	0	74.4	0	3
0	0	1	0	0	95.8333	95.8333	0	0	0	95.8333	95.8333	95.8333	2	0	2	40	0	Sentinel Lymph Node Bx(SLNB)	1	0	0	Stage IA	1	2	2	0	0	1	0	0	0	0	0	1	1	0	0	95.8333	0	5
0	0	1	0	0	95.8333	95.8333	0	0	0	95.8333	95.8333	95.8333	2	0	2	63	0	Sentinel Lymph Node Bx(SLNB)	1	0	0	Stage IA	1	3	3	0	0	1	0	2 +	0	0	0	1	1	0	0	95.8333	0	3
0	0	1	0	0	96.1	96.1	0	0	0	96.1	96.1	96.1	2	0	2	37	1	Sentinel Lymph Node Bx(SLNB)	1	0	0	Stage IA	1	3	3	0	0	1	0	3 +	0	1	20	0	1	0	0	96.1	0	3
0	0	1	0	0	96.7667	96.7667	0	0	0	96.7667	96.7667	96.7667	2	0	2	66	0	Sentinel Lymph Node Bx(SLNB)	2	0	0	Stage IIA	2	3	3	0	0	1	1	3 +	0	1	20	1	1	0	0	96.7667	0	3
0	0	1	0	0	97.2333	97.2333	0	0	0	97.2333	97.2333	97.2333	3	0	2	47	0	Sentinel Lymph Node Bx(SLNB)	0	0	0	Unknown	9	2	2	0	0	0	0	0	0	0	0	1	1	0	0	97.2333	0	3
0	0	1	1	0	12.9333	93.7667	1	0	0	12.9333	93.7667	93.7667	2	0	2	30	0	Sentinel Lymph Node Bx(SLNB)	1	0	0	Stage IA	1	3	3	0	0	1	0	2 +	0	0	20	1	1	0	0	93.7667	0	5
1	0	3	0	0	83.9667	83.9667	0	0	0	83.9667	83.9667	83.9667	1	1	2	37	1	Sentinel Lymph Node Bx(SLNB)	0	0	0	Unknown	9	3	3	0	0	0	0	0	0	0	0	0	1	0	0	83.9667	0	3
0	0	1	0	0	94.4333	94.4333	0	0	0	94.4333	94.4333	94.4333	2	0	2	31	0	Sentinel Lymph Node Bx(SLNB)	5	0	0	Stage 0	0	3	3	0	0	0	0	0	0	0	0	1	1	0	0	94.4333	0	3
0	0	1	0	0	93.0667	93.0667	0	0	0	93.0667	93.0667	93.0667	3	0	2	54	1	Sentinel Lymph Node Bx(SLNB)	1	0	0	Stage IA	1	3	3	0	0	0	0	3 +	0	1	40	1	1	0	0	93.0667	0	6
1	1	4	0	0	94.6667	94.6667	0	0	0	94.6667	94.6667	94.6667	2	1	2	33	0	Sentinel Lymph Node Bx(SLNB)	1	1	0	Stage IIA	2	2	2	0	0	1	0	1 +	0	0	0	1	1	0	0	94.6667	0	4
0	0	1	0	0	93.8667	93.8667	0	0	0	93.8667	93.8667	93.8667	2	0	2	58	0	Sentinel Lymph Node Bx(SLNB)	0	0	0	Unknown	9	3	3	0	0	0	0	0	0	0	0	1	1	0	0	93.8667	0	3
1	0	3	0	0	93.9667	93.9667	0	0	0	93.9667	93.9667	93.9667	2	1	2	48	0	Sentinel Lymph Node Bx(SLNB)	1	0	0	Stage IA	1	3	3	0	0	0	0	0	0	0	80	1	1	0	0	93.9667	0	6
0	0	1	0	0	94.3	94.3	0	0	0	94.3	94.3	94.3	2	0	2	35	0	Sentinel Lymph Node Bx(SLNB)	1	0	0	Stage IA	1	2	2	0	0	0	0	3 +	0	1	20	1	1	0	0	94.3	0	4
1	0	3	1	1	11.6	17.3333	0	1	0	17.3333	11.6	17.3333	3	1	3	35	1	Sentinel Lymph Node Bx(SLNB)	5	0	0	Stage 0	0	0	2	0	0	0	0	0	0	0	0	1	1	0	0	17.3333	0	7
0	0	1	0	0	93.5333	93.5333	0	0	0	93.5333	93.5333	93.5333	2	0	2	63	1	Sentinel Lymph Node Bx(SLNB)	0	0	0	Unknown	9	3	3	0	0	0	0	0	0	0	0	0	1	0	0	93.5333	0	4
0	0	1	0	0	96.0667	96.0667	0	0	0	96.0667	96.0667	96.0667	2	0	2	61	0	Sentinel Lymph Node Bx(SLNB)	1	0	0	Stage IA	1	2	2	0	0	0	0	1 +	0	0	0	1	1	0	0	96.0667	0	2
1	0	3	0	0	37.6	37.6	0	0	0	37.6	37.6	37.6	2	3	3	43	0	Sentinel Lymph Node Bx(SLNB)	0	0	0	Unknown	9	0	0	0	0	0	0	0	0	0	0	1	1	0	0	37.6	0	5
0	0	1	0	0	92.5667	92.5667	0	0	0	92.5667	92.5667	92.5667	2	0	2	38	0	Sentinel Lymph Node Bx(SLNB)	5	0	0	Stage 0	0	3	3	0	0	0	0	0	0	0	0	1	1	0	0	92.5667	0	4
1	0	3	1	1	25.3667	41.9	1	1	0	25.3667	25.3667	41.9	1	3	3	51	1	Sentinel Lymph Node Bx(SLNB)	5	0	0	Stage 0	0	0	2	0	0	0	0	3 +	0	1	20	1	1	0	0	41.9	0	4
0	0	1	0	0	62.0667	62.0667	0	0	0	62.0667	62.0667	62.0667	2	0	2	51	0	Sentinel Lymph Node Bx(SLNB)	1	0	0	Stage IA	1	2	2	0	0	1	0	0	0	0	20	1	1	0	0	62.0667	0	5
1	1	4	0	0	93.0667	93.0667	0	0	0	93.0667	93.0667	93.0667	3	1	3	56	1	Sentinel Lymph Node Bx(SLNB)	2	1	0	Stage IIB	2	2	2	0	0	1	0	2 +	1 +	1	0	1	1	0	0	93.0667	0	5
1	1	4	0	0	93.2667	93.2667	0	0	0	93.2667	93.2667	93.2667	3	1	3	30	1	Sentinel Lymph Node Bx(SLNB)	0	1	0	Stage IIA	2	2	2	0	0	0	0	0	0	0	0	1	1	0	0	93.2667	0	5
0	0	1	0	0	96.3	96.3	0	0	0	96.3	96.3	96.3	2	0	2	31	0	Sentinel Lymph Node Bx(SLNB)	0	0	0	Unknown	9	3	3	0	0	0	0	0	0	0	0	1	1	0	0	96.3	0	4
0	0	1	0	0	92.6667	92.6667	0	0	0	92.6667	92.6667	92.6667	2	0	2	57	0	Sentinel Lymph Node Bx(SLNB)	2	0	0	Stage IIA	2	3	3	0	0	0	0	0	0	0	70	1	1	0	0	92.6667	0	5
0	0	1	0	0	60.5667	60.5667	0	0	0	60.5667	60.5667	60.5667	2	0	2	58	0	Sentinel Lymph Node Bx(SLNB)	2	0	0	Stage IIA	2	3	3	0	0	0	0	3 +	0	1	0	1	1	0	0	60.5667	0	5
1	0	3	0	0	93.0333	93.0333	0	0	0	93.0333	93.0333	93.0333	2	1	2	37	0	Sentinel Lymph Node Bx(SLNB)	5	0	0	Stage 0	0	3	3	0	0	0	0	2 +	0	0	10	1	1	0	0	93.0333	0	5
1	0	3	1	1	31.3	54.5333	1	1	0	31.3	31.3	54.5333	2	1	2	55	1	Sentinel Lymph Node Bx(SLNB)	1	0	0	Stage IA	1	3	3	0	0	0	0	3 +	0	1	90	0	1	0	0	54.5333	0	6
0	0	1	0	0	92.9	92.9	0	0	0	92.9	92.9	92.9	2	0	2	59	0	Sentinel Lymph Node Bx(SLNB)	1	0	0	Stage IA	1	2	2	0	0	1	0	3 +	0	1	20	1	1	0	0	92.9	0	2
1	0	3	1	1	12.7333	39	0	1	0	39	12.7333	39	3	3	3	48	1	Sentinel Lymph Node Bx(SLNB)	5	0	0	Stage 0	0	0	3	0	0	1	1	2 +	0	0	10	1	1	0	0	39	0	4
0	0	1	0	0	91.4333	91.4333	0	0	0	91.4333	91.4333	91.4333	3	0	2	35	1	Sentinel Lymph Node Bx(SLNB)	1	0	0	Stage IA	1	2	2	0	0	1	1	0	0	0	20	1	1	0	0	91.4333	0	5
1	0	3	1	0	30.8333	93.1333	1	0	1	30.8333	93.1333	30.8333	2	1	2	34	0	Sentinel Lymph Node Bx(SLNB)	1	0	0	Stage IA	1	3	3	0	0	1	0	3 +	0	1	0	1	1	0	1	30.8333	0	5
0	0	1	0	0	90.8	90.8	0	0	0	90.8	90.8	90.8	2	0	2	31	0	Sentinel Lymph Node Bx(SLNB)	1	0	0	Stage IA	1	2	2	0	0	1	0	2 +	0	0	0	1	1	0	0	90.8	0	3
0	0	1	0	0	56.8667	56.8667	0	0	0	56.8667	56.8667	56.8667	2	0	2	35	1	Sentinel Lymph Node Bx(SLNB)	1	0	0	Stage IA	1	3	3	0	0	0	0	3 +	0	1	20	0	1	0	0	56.8667	0	1
1	0	3	0	0	91.6333	91.6333	0	0	0	91.6333	91.6333	91.6333	3	1	3	38	1	Sentinel Lymph Node Bx(SLNB)	5	0	0	Stage 0	0	2	2	0	0	1	0	0	0	0	0	0	1	0	0	91.6333	0	5
1	0	3	0	0	93.9667	93.9667	0	0	0	93.9667	93.9667	93.9667	2	1	2	33	0	Sentinel Lymph Node Bx(SLNB)	0	0	0	Unknown	9	3	3	0	0	0	0	0	0	0	0	1	1	0	0	93.9667	0	5
1	0	3	1	1	29.3667	52.2667	1	1	1	29.3667	29.3667	29.3667	2	1	2	26	1	Sentinel Lymph Node Bx(SLNB)	1	0	0	Stage IA	1	2	2	1	1	1	1	3 +	0	1	30	0	1	0	0	52.2667	0	8
0	0	1	0	0	92.1	92.1	0	0	0	92.1	92.1	92.1	2	0	2	35	0	Sentinel Lymph Node Bx(SLNB)	0	0	0	Unknown	9	3	3	0	0	0	0	0	0	0	0	1	1	0	0	92.1	0	12
1	0	3	1	1	27.7667	31.8667	0	1	0	31.8667	27.7667	31.8667	3	1	3	48	1	Sentinel Lymph Node Bx(SLNB)	1	0	0	Stage IA	1	3	3	0	0	0	0	3 +	0	1	80	1	1	0	0	31.8667	0	5
0	0	1	0	0	91.2667	91.2667	0	0	0	91.2667	91.2667	91.2667	2	0	2	47	0	Sentinel Lymph Node Bx(SLNB)	5	0	0	Stage 0	0	0	3	0	0	0	0	0	0	0	0	1	1	0	0	91.2667	0	6
1	0	3	0	0	91.4333	91.4333	0	0	0	91.4333	91.4333	91.4333	3	1	3	53	0	Sentinel Lymph Node Bx(SLNB)	1	1	0	Stage IIA	2	3	3	0	0	0	0	0	0	0	0	1	1	0	0	91.4333	0	7
1	0	3	0	0	89.4	89.4	0	0	0	89.4	89.4	89.4	2	3	3	54	0	Sentinel Lymph Node Bx(SLNB)	5	0	0	Stage 0	0	3	3	0	0	0	0	3 +	0	1	10	1	1	0	0	89.4	0	1
0	0	1	0	0	93.8333	93.8333	0	0	0	93.8333	93.8333	93.8333	2	0	2	49	0	Sentinel Lymph Node Bx(SLNB)	1	0	0	Stage IA	1	2	3	0	0	1	0	0	0	0	0	1	1	0	0	93.8333	0	3
1	0	3	0	0	91.0333	91.0333	0	0	0	91.0333	91.0333	91.0333	2	1	2	42	0	Sentinel Lymph Node Bx(SLNB)	1	0	0	Stage IA	1	3	3	1	1	0	1	3 +	0	1	0	1	1	0	0	91.0333	0	5
1	0	3	1	1	17.2333	40.3	1	0	0	17.2333	40.3	40.3	2	1	2	36	0	Sentinel Lymph Node Bx(SLNB)	5	0	0	Stage 0	0	3	3	0	0	0	0	0	0	0	0	1	1	0	0	40.3	0	5
0	0	1	0	0	90.9333	90.9333	0	0	0	90.9333	90.9333	90.9333	2	0	2	67	0	Sentinel Lymph Node Bx(SLNB)	1	0	0	Stage IA	1	2	2	0	0	1	1	0	0	0	0	1	1	0	0	90.9333	0	3
0	0	1	1	1	10.4	14.1667	0	1	0	14.1667	10.4	14.1667	2	0	2	45	0	Sentinel Lymph Node Bx(SLNB)	2	0	0	Stage IIA	2	3	3	1	1	0	0	0	0	0	90	1	1	0	0	14.1667	0	5
0	0	1	0	0	90.9333	90.9333	0	0	0	90.9333	90.9333	90.9333	3	0	2	31	0	Sentinel Lymph Node Bx(SLNB)	1	0	0	Stage IA	1	3	3	0	0	0	0	0	0	0	60	1	1	0	0	90.9333	0	5
0	0	1	0	0	93.1333	93.1333	0	0	0	93.1333	93.1333	93.1333	2	0	2	44	1	Sentinel Lymph Node Bx(SLNB)	2	0	0	Stage IIA	2	2	2	0	0	1	1	2 +	0	0	0	0	1	0	0	93.1333	0	4
0	0	1	0	0	89.3667	89.3667	0	0	0	89.3667	89.3667	89.3667	2	0	2	47	1	Sentinel Lymph Node Bx(SLNB)	1	0	0	Stage IA	1	2	2	1	1	1	0	3 +	0	1	20	0	1	0	0	89.3667	0	4
1	0	3	0	0	90	90	0	0	0	90	90	90	2	1	2	40	0	Sentinel Lymph Node Bx(SLNB)	1	0	0	Stage IA	1	3	3	0	0	0	0	0	0	0	10	1	1	0	0	90	0	3
0	0	1	0	0	89.8667	89.8667	0	0	0	89.8667	89.8667	89.8667	2	0	2	64	0	Sentinel Lymph Node Bx(SLNB)	1	0	0	Stage IA	1	3	3	0	0	0	0	2 +	0	0	10	1	1	0	0	89.8667	0	2
1	0	3	0	0	88.4667	88.4667	0	0	0	88.4667	88.4667	88.4667	2	1	2	45	0	Sentinel Lymph Node Bx(SLNB)	0	0	0	Unknown	9	2	2	0	0	0	0	1 +	0	0	0	1	1	0	0	88.4667	0	3
1	0	3	0	0	88.3667	88.3667	0	0	0	88.3667	88.3667	88.3667	2	1	2	35	0	Sentinel Lymph Node Bx(SLNB)	2	0	0	Stage IIA	2	3	3	0	0	0	0	0	0	0	70	1	1	0	0	88.3667	0	7
0	0	1	0	0	48.1333	48.1333	0	0	0	48.1333	48.1333	48.1333	3	0	2	42	0	Sentinel Lymph Node Bx(SLNB)	2	0	0	Stage IIA	2	3	3	1	1	0	0	0	0	0	80	1	1	0	0	48.1333	0	3
0	0	1	0	0	90.4667	90.4667	0	0	0	90.4667	90.4667	90.4667	2	0	2	54	0	Sentinel Lymph Node Bx(SLNB)	1	0	0	Stage IA	1	3	3	1	1	1	0	0	0	0	10	1	1	0	0	90.4667	0	3
0	0	1	0	0	88.8333	88.8333	0	0	0	88.8333	88.8333	88.8333	2	0	2	64	1	Sentinel Lymph Node Bx(SLNB)	5	0	0	Stage 0	0	3	3	0	0	0	0	0	0	0	0	0	1	0	0	88.8333	0	5
0	0	1	1	1	6.96667	14.5667	0	1	0	14.5667	6.96667	14.5667	2	0	2	35	0	Sentinel Lymph Node Bx(SLNB)	1	0	0	Stage IA	1	3	3	0	0	0	0	0	0	0	40	1	1	0	0	14.5667	0	8
1	0	3	0	0	88.9667	88.9667	0	0	0	88.9667	88.9667	88.9667	3	2	3	56	1	Sentinel Lymph Node Bx(SLNB)	5	0	0	Stage 0	0	3	3	0	0	0	0	3 +	0	1	0	1	1	0	0	88.9667	0	5
1	0	3	0	0	88.7	88.7	0	0	0	88.7	88.7	88.7	4	1	3	49	0	Sentinel Lymph Node Bx(SLNB)	1	0	0	Stage IA	1	3	3	0	0	0	0	3 +	0	1	80	1	1	0	0	88.7	0	5
1	0	3	0	0	88.2667	88.2667	0	0	0	88.2667	88.2667	88.2667	2	1	2	40	0	Sentinel Lymph Node Bx(SLNB)	0	0	0	Unknown	9	2	2	0	0	0	0	0	0	0	0	1	1	0	0	88.2667	0	3
0	0	1	0	0	89.3	89.3	0	0	0	89.3	89.3	89.3	2	0	2	53	0	Sentinel Lymph Node Bx(SLNB)	2	0	0	Stage IIA	2	3	3	0	0	1	0	0	0	0	0	1	1	0	0	89.3	0	6
0	0	1	0	0	87.4333	87.4333	0	0	0	87.4333	87.4333	87.4333	2	0	2	41	0	Sentinel Lymph Node Bx(SLNB)	0	0	0	Unknown	9	3	3	0	0	0	0	0	1 +	0	0	1	1	0	0	87.4333	0	6
1	0	3	0	0	87.4333	87.4333	0	0	0	87.4333	87.4333	87.4333	2	1	2	38	1	Sentinel Lymph Node Bx(SLNB)	0	0	0	Unknown	9	3	3	0	0	0	0	0	0	0	0	0	1	0	0	87.4333	0	6
0	0	1	1	0	9.06667	86.7333	1	0	0	9.06667	86.7333	86.7333	2	0	2	42	1	Sentinel Lymph Node Bx(SLNB)	2	0	0	Stage IIA	2	2	2	0	0	0	0	3 +	0	1	30	0	1	0	0	86.7333	0	4
0	1	2	0	0	86.8667	86.8667	0	0	0	86.8667	86.8667	86.8667	2	0	2	47	1	Sentinel Lymph Node Bx(SLNB)	3	1	0	Stage IIIA	3	2	2	0	0	1	1	0	0	0	10	1	1	0	0	86.8667	0	6
1	0	3	0	0	86.7333	86.7333	0	0	0	86.7333	86.7333	86.7333	3	3	3	40	1	Sentinel Lymph Node Bx(SLNB)	1	0	0	Stage IA	1	2	2	0	0	1	0	1 +	0	0	0	1	1	0	0	86.7333	0	4
0	0	1	1	1	47.2	53.5333	0	1	0	53.5333	47.2	53.5333	3	0	2	34	1	Sentinel Lymph Node Bx(SLNB)	5	0	0	Stage 0	0	0	2	0	0	1	1	3 +	0	1	10	1	1	0	0	53.5333	0	4
0	0	1	0	0	86.3333	86.3333	0	0	0	86.3333	86.3333	86.3333	3	0	2	52	1	Sentinel Lymph Node Bx(SLNB)	2	0	0	Stage IIA	2	2	2	0	0	1	0	0	0	0	0	1	1	0	0	86.3333	0	3
1	0	3	0	0	85.6667	85.6667	0	0	0	85.6667	85.6667	85.6667	3	1	3	48	1	Sentinel Lymph Node Bx(SLNB)	1	0	0	Stage IA	1	2	2	0	0	9	9	9	0	9	0	1	1	0	0	85.6667	0	4
1	0	3	0	0	85.8	85.8	0	0	0	85.8	85.8	85.8	2	1	2	48	0	Sentinel Lymph Node Bx(SLNB)	1	0	0	Stage IA	1	2	2	0	0	0	0	0	0	0	70	1	1	0	0	85.8	0	5
1	0	3	0	0	86.0333	86.0333	0	0	0	86.0333	86.0333	86.0333	2	1	2	33	0	Sentinel Lymph Node Bx(SLNB)	0	0	0	Unknown	9	0	0	0	0	0	0	0	0	0	80	1	1	0	0	86.0333	0	0
1	1	4	0	0	85.9	85.9	0	0	0	85.9	85.9	85.9	2	3	3	29	0	Sentinel Lymph Node Bx(SLNB)	1	1	0	Stage IIA	2	0	0	0	0	1	0	1 +	0	0	10	1	1	0	0	85.9	0	5
1	0	3	0	0	85.8	85.8	0	0	0	85.8	85.8	85.8	3	1	3	54	1	Sentinel Lymph Node Bx(SLNB)	1	0	0	Stage IA	1	3	3	0	0	1	0	2 +	0	0	0	1	1	0	0	85.8	0	8
1	0	3	0	0	85.4333	85.4333	0	0	0	85.4333	85.4333	85.4333	2	3	3	51	0	Sentinel Lymph Node Bx(SLNB)	1	0	0	Stage IA	1	2	3	0	0	1	1	1 +	0	0	0	1	1	0	0	85.4333	0	5
1	0	3	0	0	85.4333	85.4333	0	0	0	85.4333	85.4333	85.4333	2	3	3	58	0	Sentinel Lymph Node Bx(SLNB)	0	0	0	Unknown	9	0	0	0	0	0	0	0	0	0	0	1	1	0	0	85.4333	0	4
1	0	3	0	0	38.5667	38.5667	0	0	0	38.5667	38.5667	38.5667	2	1	2	58	0	Sentinel Lymph Node Bx(SLNB)	0	0	0	Unknown	9	0	0	0	0	0	0	0	0	0	0	1	1	0	0	38.5667	0	5
1	0	3	0	0	85.4333	85.4333	0	0	0	85.4333	85.4333	85.4333	3	1	3	55	1	Sentinel Lymph Node Bx(SLNB)	1	0	0	Stage IA	1	3	3	0	0	0	0	1 +	0	0	0	1	1	0	0	85.4333	0	5
0	0	1	0	0	42.0333	42.0333	0	0	0	42.0333	42.0333	42.0333	1	0	1	56	0	Sentinel Lymph Node Bx(SLNB)	1	0	0	Stage IA	1	2	2	0	0	1	0	3 +	0	1	30	1	1	0	0	42.0333	0	2
1	1	4	0	0	50.6667	50.6667	0	0	0	50.6667	50.6667	50.6667	2	1	2	58	0	Sentinel Lymph Node Bx(SLNB)	5	1	0	Stage IB	1	2	2	0	0	0	0	1 +	0	0	20	1	1	0	0	50.6667	0	5
0	0	1	0	0	84.2333	84.2333	0	0	0	84.2333	84.2333	84.2333	3	0	2	32	1	Sentinel Lymph Node Bx(SLNB)	0	0	0	Unknown	9	3	3	0	0	0	0	0	0	0	0	1	1	0	0	84.2333	0	5
0	0	1	0	0	85.9	85.9	0	0	0	85.9	85.9	85.9	2	0	2	62	0	Sentinel Lymph Node Bx(SLNB)	1	0	0	Stage IA	1	3	3	0	0	0	0	2 +	1 +	1	10	1	1	0	0	85.9	0	11
1	0	3	0	0	72.8	72.8	0	0	0	72.8	72.8	72.8	2	1	2	44	0	Sentinel Lymph Node Bx(SLNB)	2	0	0	Stage IIA	2	3	3	0	0	0	0	0	0	0	90	1	1	0	0	72.8	0	8
0	0	1	0	0	87.9	87.9	0	0	0	87.9	87.9	87.9	2	0	2	42	0	Sentinel Lymph Node Bx(SLNB)	0	0	0	Unknown	9	3	3	0	0	0	0	0	0	0	0	1	1	0	0	87.9	0	6
0	0	1	0	0	84.8667	84.8667	0	0	0	84.8667	84.8667	84.8667	3	0	2	39	0	Sentinel Lymph Node Bx(SLNB)	5	0	0	Stage 0	0	0	3	0	0	1	0	3 +	0	1	0	1	1	0	0	84.8667	0	4
1	0	3	0	0	84.6667	84.6667	0	0	0	84.6667	84.6667	84.6667	2	2	3	43	0	Sentinel Lymph Node Bx(SLNB)	1	0	0	Stage IA	1	2	2	1	1	1	0	3 +	0	1	0	1	1	0	0	84.6667	0	11
0	0	1	1	1	17.1667	38.4333	0	1	0	38.4333	17.1667	38.4333	2	0	2	39	0	Sentinel Lymph Node Bx(SLNB)	2	0	0	Stage IIA	2	3	3	0	0	0	0	3 +	0	1	60	1	1	0	0	38.4333	0	8
1	0	3	0	0	84.6333	84.6333	0	0	0	84.6333	84.6333	84.6333	2	1	2	56	0	Sentinel Lymph Node Bx(SLNB)	1	0	0	Stage IA	1	3	3	0	0	1	1	0	0	0	80	1	1	0	0	84.6333	0	6
1	1	4	1	0	24.5	83.9333	1	0	0	24.5	83.9333	83.9333	3	3	3	42	1	Sentinel Lymph Node Bx(SLNB)	1	2	0	Stage IIIA	3	2	2	0	0	1	0	0	0	0	0	1	1	0	0	83.9333	0	5
0	0	1	0	0	84.6333	84.6333	0	0	0	84.6333	84.6333	84.6333	3	0	2	51	0	Sentinel Lymph Node Bx(SLNB)	2	0	0	Stage IIA	2	3	3	0	0	0	0	0	0	0	50	1	1	0	0	84.6333	0	5
0	0	1	0	0	85.8	85.8	0	0	0	85.8	85.8	85.8	2	0	2	43	0	Sentinel Lymph Node Bx(SLNB)	1	0	0	Stage IA	1	3	3	0	0	0	0	2 +	0	0	40	1	1	0	0	85.8	0	4
0	0	1	0	0	86.0333	86.0333	0	0	0	86.0333	86.0333	86.0333	2	0	2	47	0	Sentinel Lymph Node Bx(SLNB)	2	0	0	Stage IIA	2	2	2	0	0	1	0	1 +	0	0	0	1	1	0	0	86.0333	0	3
1	0	3	1	1	2.53333	16.8333	0	1	0	16.8333	2.53333	16.8333	2	3	3	61	1	Sentinel Lymph Node Bx(SLNB)	1	0	0	Stage IA	1	3	3	1	1	0	0	3 +	0	1	70	0	1	0	0	16.8333	0	3
0	0	1	0	0	84.0333	84.0333	0	0	0	84.0333	84.0333	84.0333	2	0	2	38	0	Sentinel Lymph Node Bx(SLNB)	2	0	0	Stage IIA	2	2	2	0	0	1	1	0	0	0	20	1	1	0	0	84.0333	0	4
1	0	3	0	0	83.8333	83.8333	0	0	0	83.8333	83.8333	83.8333	2	1	2	50	0	Sentinel Lymph Node Bx(SLNB)	1	0	0	Stage IA	1	2	2	0	0	1	0	3 +	0	1	30	1	1	0	0	83.8333	0	3
1	0	3	0	0	87.6667	87.6667	0	0	0	87.6667	87.6667	87.6667	2	1	2	61	0	Sentinel Lymph Node Bx(SLNB)	0	0	0	Unknown	9	0	0	0	0	0	0	0	0	0	0	1	1	0	0	87.6667	0	5
1	0	3	0	0	81.7	81.7	0	0	0	81.7	81.7	81.7	2	1	2	49	0	Sentinel Lymph Node Bx(SLNB)	0	0	0	Unknown	9	0	0	0	0	0	0	0	0	0	80	1	1	0	0	81.7	0	0
0	0	1	0	0	85.5667	85.5667	0	0	0	85.5667	85.5667	85.5667	2	0	2	32	0	Sentinel Lymph Node Bx(SLNB)	1	0	0	Stage IA	1	2	2	0	0	0	0	3 +	0	1	10	1	1	0	0	85.5667	0	5
0	0	1	0	0	82.5333	82.5333	0	0	0	82.5333	82.5333	82.5333	2	0	2	45	0	Sentinel Lymph Node Bx(SLNB)	1	0	0	Stage IA	1	3	3	0	0	1	1	1 +	0	0	0	1	1	0	0	82.5333	0	5
0	0	1	0	0	84.7333	84.7333	0	0	0	84.7333	84.7333	84.7333	2	0	2	40	0	Sentinel Lymph Node Bx(SLNB)	2	0	0	Stage IIA	2	3	3	0	0	0	0	0	0	0	0	1	1	0	0	84.7333	0	4
0	0	1	0	0	83.5667	83.5667	0	0	0	83.5667	83.5667	83.5667	3	0	2	52	0	Sentinel Lymph Node Bx(SLNB)	2	0	0	Stage IIA	2	3	3	0	0	1	0	0	0	0	20	0	1	0	0	83.5667	0	4
0	0	1	0	0	81.8333	81.8333	0	0	0	81.8333	81.8333	81.8333	2	0	2	43	1	Sentinel Lymph Node Bx(SLNB)	1	0	0	Stage IA	1	3	3	0	0	1	0	0	0	0	0	1	1	0	0	81.8333	0	3
0	0	1	0	0	83.3667	83.3667	0	0	0	83.3667	83.3667	83.3667	3	0	2	47	1	Sentinel Lymph Node Bx(SLNB)	5	0	0	Stage 0	0	3	3	0	0	0	0	3 +	0	1	20	1	1	0	0	83.3667	0	3
1	0	3	0	0	81.4667	81.4667	0	0	0	81.4667	81.4667	81.4667	2	1	2	56	0	Sentinel Lymph Node Bx(SLNB)	2	0	0	Stage IIA	2	2	2	1	1	0	0	2 +	0	0	80	1	1	0	0	81.4667	0	7
0	0	1	0	0	84.1667	84.1667	0	0	0	84.1667	84.1667	84.1667	2	0	2	53	0	Sentinel Lymph Node Bx(SLNB)	0	0	0	Unknown	9	0	0	0	0	0	0	0	0	0	0	1	1	0	0	84.1667	0	4
0	0	1	0	0	84.7667	84.7667	0	0	0	84.7667	84.7667	84.7667	2	0	2	46	1	Sentinel Lymph Node Bx(SLNB)	1	0	0	Stage IA	1	3	3	0	0	1	0	0	0	0	0	0	1	0	0	84.7667	0	5
0	0	1	0	0	84.4	84.4	0	0	0	84.4	84.4	84.4	2	0	2	42	0	Sentinel Lymph Node Bx(SLNB)	2	0	0	Stage IIA	2	2	2	0	0	1	0	0	0	0	10	1	1	0	0	84.4	0	3
1	0	3	0	0	81.6667	81.6667	0	0	0	81.6667	81.6667	81.6667	2	1	2	49	0	Sentinel Lymph Node Bx(SLNB)	1	0	0	Stage IA	1	2	2	1	1	0	0	3 +	1 +	1	10	1	1	0	0	81.6667	0	3
1	1	4	0	0	45.4667	45.4667	0	0	0	45.4667	45.4667	45.4667	3	1	3	49	1	Sentinel Lymph Node Bx(SLNB)	1	1	0	Stage IB	1	2	2	0	0	1	1	2 +	0	0	10	1	1	0	0	45.4667	0	6
0	0	1	0	0	84.0667	84.0667	0	0	0	84.0667	84.0667	84.0667	2	0	2	47	0	Sentinel Lymph Node Bx(SLNB)	1	0	0	Stage IA	1	3	3	0	0	0	0	2 +	0	0	50	1	1	0	0	84.0667	0	5
1	1	4	1	1	23.3333	57.7667	1	1	1	23.3333	23.3333	23.3333	2	1	2	58	1	Sentinel Lymph Node Bx(SLNB)	1	1	0	Stage IB	1	3	3	0	0	0	0	3 +	1 +	1	40	0	1	0	0	57.7667	0	5
0	0	1	0	0	83.7	83.7	0	0	0	83.7	83.7	83.7	2	0	2	46	0	Sentinel Lymph Node Bx(SLNB)	1	0	0	Stage IA	1	3	3	0	0	0	0	0	0	0	40	1	1	0	0	83.7	0	5
0	0	1	0	0	84.1667	84.1667	0	0	0	84.1667	84.1667	84.1667	2	0	2	42	0	Sentinel Lymph Node Bx(SLNB)	2	0	0	Stage IIA	2	2	2	1	1	1	1	0	0	0	10	1	1	0	0	84.1667	0	3
0	0	1	0	0	83.0667	83.0667	0	0	0	83.0667	83.0667	83.0667	2	0	2	39	1	Sentinel Lymph Node Bx(SLNB)	2	0	0	Stage IIA	2	3	3	1	1	1	0	3 +	0	1	0	0	1	0	0	83.0667	0	5
1	0	3	1	1	24.5667	60.4333	0	1	0	60.4333	24.5667	60.4333	1	1	2	54	0	Sentinel Lymph Node Bx(SLNB)	1	0	0	Stage IA	1	2	2	0	0	1	1	1 +	0	0	0	1	1	0	0	60.4333	0	7
1	1	4	0	0	83.4667	83.4667	0	0	0	83.4667	83.4667	83.4667	2	1	2	48	0	Sentinel Lymph Node Bx(SLNB)	1	1	0	Stage IIA	2	2	2	1	1	1	0	0	0	0	0	1	1	0	0	83.4667	0	3
1	0	3	1	1	6.4	12.4333	0	1	0	12.4333	6.4	12.4333	2	3	3	34	0	Sentinel Lymph Node Bx(SLNB)	1	0	0	Stage IA	1	3	3	0	0	0	0	0	0	0	80	1	1	0	0	12.4333	0	4
1	0	3	0	0	80.2667	80.2667	0	0	0	80.2667	80.2667	80.2667	2	1	2	47	0	Sentinel Lymph Node Bx(SLNB)	0	0	0	Unknown	9	0	0	0	0	0	0	0	0	0	0	1	1	0	0	80.2667	0	17
0	0	1	1	1	16.8	39.0333	0	1	0	39.0333	16.8	39.0333	3	0	2	36	1	Sentinel Lymph Node Bx(SLNB)	2	0	0	Stage IIA	2	3	3	1	1	0	0	3 +	0	1	50	1	1	0	0	39.0333	0	6
0	0	1	0	0	81.4667	81.4667	0	0	0	81.4667	81.4667	81.4667	3	0	2	42	1	Sentinel Lymph Node Bx(SLNB)	2	0	0	Stage IIA	2	2	2	0	0	1	1	2 +	0	0	0	1	1	0	0	81.4667	0	4
0	0	1	0	0	79.7667	79.7667	0	0	0	79.7667	79.7667	79.7667	3	0	2	41	0	Sentinel Lymph Node Bx(SLNB)	5	0	0	Stage 0	0	3	3	0	0	0	0	3 +	1 +	1	40	1	1	0	0	79.7667	0	7
0	0	1	0	0	82.6333	82.6333	0	0	0	82.6333	82.6333	82.6333	2	0	2	56	0	Sentinel Lymph Node Bx(SLNB)	1	0	0	Stage IA	1	3	3	0	0	0	0	1 +	0	0	40	1	1	0	0	82.6333	0	5
1	0	3	0	0	79.7333	79.7333	0	0	0	79.7333	79.7333	79.7333	1	1	2	41	0	Sentinel Lymph Node Bx(SLNB)	0	0	0	Unknown	9	0	0	0	0	0	0	0	0	0	0	1	1	0	0	79.7333	0	3
0	0	1	0	0	94.8	94.8	0	0	0	94.8	94.8	94.8	1	0	1	33	1	Sentinel Lymph Node Bx(SLNB)	0	0	0	Unknown	9	0	0	0	0	0	0	0	0	0	0	0	1	0	0	94.8	0	2
0	0	1	0	0	82.7667	82.7667	0	0	0	82.7667	82.7667	82.7667	2	0	2	35	0	Sentinel Lymph Node Bx(SLNB)	1	0	0	Stage IA	1	3	3	1	1	0	0	0	0	0	20	1	1	0	0	82.7667	0	3
1	1	4	0	0	78.8667	78.8667	0	0	0	78.8667	78.8667	78.8667	2	1	2	48	1	Sentinel Lymph Node Bx(SLNB)	1	1	0	Stage IIA	2	2	2	0	0	1	0	1 +	0	0	0	0	1	0	0	78.8667	0	6
0	0	1	0	0	81.7	81.7	0	0	0	81.7	81.7	81.7	2	0	2	44	0	Sentinel Lymph Node Bx(SLNB)	1	0	0	Stage IA	1	2	2	0	0	1	1	1 +	0	0	10	1	1	0	0	81.7	0	3
0	0	1	1	0	71.9333	81.6	1	0	0	71.9333	81.6	81.6	3	0	2	36	0	Sentinel Lymph Node Bx(SLNB)	1	0	0	Stage IA	1	2	2	1	1	0	0	3 +	1 +	1	10	1	1	0	0	81.6	0	3
0	0	1	0	0	81.7	81.7	0	0	0	81.7	81.7	81.7	2	0	2	36	0	Sentinel Lymph Node Bx(SLNB)	2	0	0	Stage IIA	2	3	3	0	0	1	1	3 +	0	1	10	1	1	0	0	81.7	0	1
0	0	1	0	0	78.3667	78.3667	0	0	0	78.3667	78.3667	78.3667	3	0	2	32	1	Sentinel Lymph Node Bx(SLNB)	1	0	0	Stage IA	1	3	3	0	0	0	0	3 +	0	1	70	1	1	0	0	78.3667	0	3
1	0	3	0	0	78.3333	78.3333	0	0	0	78.3333	78.3333	78.3333	2	1	2	55	0	Sentinel Lymph Node Bx(SLNB)	1	0	0	Stage IA	1	3	3	0	0	1	0	2 +	0	0	40	1	1	0	0	78.3333	0	7
1	0	3	0	0	78.2	78.2	0	0	0	78.2	78.2	78.2	2	1	2	61	0	Sentinel Lymph Node Bx(SLNB)	1	0	0	Stage IA	1	3	3	0	0	0	0	0	0	0	0	1	1	0	0	78.2	0	10
1	1	4	0	0	56.6333	56.6333	0	0	0	56.6333	56.6333	56.6333	2	1	2	48	0	Sentinel Lymph Node Bx(SLNB)	1	1	0	Stage IIA	2	2	2	1	1	1	1	0	0	0	0	1	1	0	0	56.6333	0	5
0	0	1	0	0	80.6667	80.6667	0	0	0	80.6667	80.6667	80.6667	1	0	1	30	0	Sentinel Lymph Node Bx(SLNB)	1	0	0	Stage IA	1	3	3	0	0	0	0	0	0	0	80	1	1	0	0	80.6667	0	4
0	0	1	0	0	80.9	80.9	0	0	0	80.9	80.9	80.9	2	0	2	32	0	Sentinel Lymph Node Bx(SLNB)	0	0	0	Stage 0	0	0	0	0	0	0	0	0	0	0	0	1	1	0	0	80.9	0	4
0	0	1	0	0	80.9333	80.9333	0	0	0	80.9333	80.9333	80.9333	2	0	2	46	0	Sentinel Lymph Node Bx(SLNB)	1	0	0	Stage IA	1	3	3	0	0	1	1	3 +	0	1	0	1	1	0	0	80.9333	0	4
0	0	1	1	1	48.1	51.5667	0	1	0	51.5667	48.1	51.5667	2	0	2	37	0	Sentinel Lymph Node Bx(SLNB)	0	0	0	Unknown	9	0	0	0	0	0	0	0	0	0	0	1	1	0	0	51.5667	0	3
1	0	3	0	0	77.4	77.4	0	0	0	77.4	77.4	77.4	2	1	2	39	0	Sentinel Lymph Node Bx(SLNB)	5	0	0	Stage 0	0	0	3	0	0	1	0	3 +	0	1	0	1	1	0	0	77.4	0	9
1	0	3	0	0	77.5	77.5	0	0	0	77.5	77.5	77.5	2	1	2	49	0	Sentinel Lymph Node Bx(SLNB)	5	0	0	Stage 0	0	0	2	0	0	1	1	2 +	0	0	0	1	1	0	0	77.5	0	5
1	0	3	0	0	80.4333	80.4333	0	0	0	80.4333	80.4333	80.4333	3	1	3	46	1	Sentinel Lymph Node Bx(SLNB)	2	0	0	Stage IIA	2	1	1	0	0	1	0	1 +	0	0	0	1	1	0	0	80.4333	0	18
0	0	1	0	0	78.3333	78.3333	0	0	0	78.3333	78.3333	78.3333	2	0	2	34	0	Sentinel Lymph Node Bx(SLNB)	2	0	0	Stage IIA	2	3	3	0	0	0	0	0	0	0	60	1	1	0	0	78.3333	0	5
0	0	1	0	0	81.2333	81.2333	0	0	0	81.2333	81.2333	81.2333	1	0	1	35	1	Sentinel Lymph Node Bx(SLNB)	1	0	0	Stage IA	1	2	2	0	0	1	1	2 +	1 +	1	10	0	1	0	0	81.2333	0	5
0	0	1	0	0	79.9667	79.9667	0	0	0	79.9667	79.9667	79.9667	2	0	2	46	0	Sentinel Lymph Node Bx(SLNB)	2	0	0	Stage IIA	2	3	3	0	0	1	1	0	0	0	40	1	1	0	0	79.9667	0	5
1	0	3	0	0	57.8	57.8	0	0	0	57.8	57.8	57.8	2	1	2	49	0	Sentinel Lymph Node Bx(SLNB)	1	0	0	Stage IA	1	2	2	0	0	0	0	3 +	0	1	20	1	1	0	0	57.8	0	13
0	0	1	0	0	79.3667	79.3667	0	0	0	79.3667	79.3667	79.3667	2	0	2	35	1	Sentinel Lymph Node Bx(SLNB)	2	0	0	Stage IIA	2	2	2	0	0	1	1	3 +	0	1	10	0	1	0	0	79.3667	0	3
0	0	1	0	0	79.2667	79.2667	0	0	0	79.2667	79.2667	79.2667	2	0	2	44	0	Sentinel Lymph Node Bx(SLNB)	1	0	0	Stage IA	1	2	2	0	0	1	1	2 +	0	0	10	1	1	0	0	79.2667	0	10
0	0	1	0	0	79.3667	79.3667	0	0	0	79.3667	79.3667	79.3667	2	0	2	50	1	Sentinel Lymph Node Bx(SLNB)	1	0	0	Stage IA	1	2	2	0	0	1	1	1 +	0	0	0	0	1	0	0	79.3667	0	4
0	0	1	1	0	56.8	79.8333	0	1	0	79.8333	56.8	79.8333	2	0	2	46	0	Sentinel Lymph Node Bx(SLNB)	1	0	0	Stage IA	1	3	3	0	0	1	1	1 +	0	0	0	1	1	0	0	79.8333	0	4
1	0	3	0	0	76.2333	76.2333	0	0	0	76.2333	76.2333	76.2333	2	1	2	56	0	Sentinel Lymph Node Bx(SLNB)	1	0	0	Stage IA	1	3	3	0	0	0	0	3 +	0	1	30	1	1	0	0	76.2333	0	4
1	0	3	0	0	77.2667	77.2667	0	0	0	77.2667	77.2667	77.2667	2	3	3	35	0	Sentinel Lymph Node Bx(SLNB)	0	0	0	Unknown	9	0	0	0	0	0	0	0	0	0	0	1	1	0	0	77.2667	0	14
0	0	1	0	0	79.3333	79.3333	0	0	0	79.3333	79.3333	79.3333	2	0	2	41	0	Sentinel Lymph Node Bx(SLNB)	1	0	0	Stage IA	1	3	3	0	0	0	0	0	0	0	20	1	1	0	0	79.3333	0	4
0	0	1	0	0	77.9667	77.9667	0	0	0	77.9667	77.9667	77.9667	2	0	2	36	0	Sentinel Lymph Node Bx(SLNB)	1	0	0	Stage IA	1	3	3	0	0	0	0	1 +	0	0	0	1	1	0	0	77.9667	0	3
1	0	3	0	0	78.2	78.2	0	0	0	78.2	78.2	78.2	2	1	2	52	0	Sentinel Lymph Node Bx(SLNB)	2	0	0	Stage IIA	2	2	2	0	0	1	1	2 +	1 +	1	50	1	1	0	0	78.2	0	6
0	0	1	0	0	77.9667	77.9667	0	0	0	77.9667	77.9667	77.9667	2	0	2	41	1	Sentinel Lymph Node Bx(SLNB)	1	0	0	Stage IA	1	2	2	0	0	1	1	3 +	1 +	1	0	0	1	0	0	77.9667	0	4
0	0	1	0	0	78.1333	78.1333	0	0	0	78.1333	78.1333	78.1333	3	0	2	46	0	Sentinel Lymph Node Bx(SLNB)	3	0	0	Stage IIB	2	2	2	0	0	1	1	0	0	0	0	1	1	0	0	78.1333	0	11
0	0	1	0	0	77.5333	77.5333	0	0	0	77.5333	77.5333	77.5333	2	0	2	45	0	Sentinel Lymph Node Bx(SLNB)	1	0	0	Stage IA	1	2	2	0	0	1	0	0	0	0	20	1	1	0	0	77.5333	0	4
0	0	1	1	1	15.2333	29.6667	0	1	0	29.6667	15.2333	29.6667	2	0	2	34	0	Sentinel Lymph Node Bx(SLNB)	1	0	0	Stage IA	1	3	3	0	0	0	0	0	0	0	70	1	1	0	0	29.6667	0	4
0	0	1	1	0	18.4333	77.8667	0	1	0	77.8667	18.4333	77.8667	2	0	2	30	1	Sentinel Lymph Node Bx(SLNB)	2	0	0	Stage IIA	2	2	2	0	0	1	1	2 +	1 +	1	0	0	1	0	0	77.8667	0	6
0	0	1	0	0	78.8	78.8	0	0	0	78.8	78.8	78.8	2	0	2	37	0	Sentinel Lymph Node Bx(SLNB)	3	0	0	Stage IIB	2	2	2	0	0	1	1	0	0	0	0	1	1	0	0	78.8	0	3
0	0	1	0	0	77.5333	77.5333	0	0	0	77.5333	77.5333	77.5333	2	0	2	59	1	Sentinel Lymph Node Bx(SLNB)	2	0	0	Stage IIA	2	3	3	0	0	1	1	2 +	0	0	0	1	1	0	0	77.5333	0	5
1	0	3	0	0	39.2333	39.2333	0	0	0	39.2333	39.2333	39.2333	1	3	3	49	1	Sentinel Lymph Node Bx(SLNB)	5	0	0	Stage 0	0	0	3	0	0	0	0	0	0	0	0	1	1	0	0	39.2333	0	5
1	1	4	0	0	77.2333	77.2333	0	0	0	77.2333	77.2333	77.2333	3	1	3	35	1	Sentinel Lymph Node Bx(SLNB)	1	1	0	Stage IIA	2	3	3	0	0	1	1	3 +	0	1	30	0	1	0	0	77.2333	0	4
0	0	1	0	0	76.7667	76.7667	0	0	0	76.7667	76.7667	76.7667	2	0	2	36	1	Sentinel Lymph Node Bx(SLNB)	2	0	0	Stage IIA	2	2	2	0	0	1	1	2 +	0	0	20	0	1	0	0	76.7667	0	15
0	0	1	1	1	25.1	74.2	0	1	0	74.2	25.1	74.2	2	0	2	40	0	Sentinel Lymph Node Bx(SLNB)	2	0	0	Stage IIA	2	3	3	0	0	0	0	0	0	0	80	1	1	0	0	74.2	0	4
0	0	1	0	0	75.5333	75.5333	0	0	0	75.5333	75.5333	75.5333	2	0	2	31	0	Sentinel Lymph Node Bx(SLNB)	1	0	0	Stage IA	1	3	3	0	0	0	0	0	0	0	10	1	1	0	0	75.5333	0	8
1	1	4	1	1	11.7667	26.0667	0	1	0	26.0667	11.7667	26.0667	2	3	3	32	1	Sentinel Lymph Node Bx(SLNB)	1	1	0	Stage IIA	2	3	3	1	1	0	0	1 +	0	0	90	1	1	0	0	26.0667	0	3
1	0	3	0	0	72.8667	72.8667	0	0	0	72.8667	72.8667	72.8667	1	1	2	44	0	Sentinel Lymph Node Bx(SLNB)	0	0	0	Unknown	9	0	0	0	0	0	0	0	0	0	0	1	1	0	0	72.8667	0	4
1	0	3	0	0	75.9	75.9	0	0	0	75.9	75.9	75.9	4	3	3	65	1	Sentinel Lymph Node Bx(SLNB)	0	0	0	Unknown	9	0	0	0	0	0	0	0	0	0	0	1	1	0	0	75.9	0	6
1	0	3	0	0	73.6667	73.6667	0	0	0	73.6667	73.6667	73.6667	3	3	3	46	1	Sentinel Lymph Node Bx(SLNB)	0	0	0	Unknown	9	0	0	0	0	0	0	0	0	0	0	1	1	0	0	73.6667	0	6
0	0	1	0	0	76.4667	76.4667	0	0	0	76.4667	76.4667	76.4667	2	0	2	37	0	Sentinel Lymph Node Bx(SLNB)	2	0	0	Stage IIA	2	3	3	0	0	1	1	3 +	0	1	0	1	1	0	0	76.4667	0	5
0	0	1	0	0	76.4667	76.4667	0	0	0	76.4667	76.4667	76.4667	2	0	2	37	0	Sentinel Lymph Node Bx(SLNB)	1	0	0	Stage IA	1	3	3	0	0	0	0	2 +	1 +	1	0	1	1	0	0	76.4667	0	3
0	0	1	0	0	75.6333	75.6333	0	0	0	75.6333	75.6333	75.6333	2	0	2	59	0	Sentinel Lymph Node Bx(SLNB)	2	0	0	Stage IIA	2	2	2	0	0	1	0	0	0	0	40	1	1	0	0	75.6333	0	5
1	0	3	0	0	76.1	76.1	0	0	0	76.1	76.1	76.1	4	1	3	43	1	Sentinel Lymph Node Bx(SLNB)	2	0	0	Stage IIA	2	2	2	1	1	1	1	3 +	1 +	1	10	1	1	0	0	76.1	0	5
0	0	1	0	0	73.4333	73.4333	0	0	0	73.4333	73.4333	73.4333	2	0	2	44	0	Sentinel Lymph Node Bx(SLNB)	2	0	0	Stage IIA	2	3	3	1	1	1	1	0	0	0	0	1	1	0	0	73.4333	0	6
0	1	2	0	0	75.1667	75.1667	0	0	0	75.1667	75.1667	75.1667	3	0	2	59	1	Sentinel Lymph Node Bx(SLNB)	2	1	0	Stage IB	1	2	2	0	0	0	0	3 +	0	1	40	1	1	0	0	75.1667	0	4
0	1	2	0	0	75.0667	75.0667	0	0	0	75.0667	75.0667	75.0667	2	0	2	44	0	Sentinel Lymph Node Bx(SLNB)	2	1	0	Stage IB	1	2	2	0	0	1	0	0	0	0	0	1	1	0	0	75.0667	0	5
0	0	1	0	0	75.5333	75.5333	0	0	0	75.5333	75.5333	75.5333	2	0	2	49	1	Sentinel Lymph Node Bx(SLNB)	1	0	0	Stage IA	1	2	2	0	0	1	1	0	0	0	0	0	1	0	0	75.5333	0	5
1	1	4	0	0	70.2	70.2	0	0	0	70.2	70.2	70.2	1	1	1	41	1	Sentinel Lymph Node Bx(SLNB)	1	1	0	Stage IIA	2	3	3	0	0	1	1	0	0	0	0	0	1	0	0	70.2	0	4
0	0	1	0	0	73.9333	73.9333	0	0	0	73.9333	73.9333	73.9333	3	0	2	51	0	Sentinel Lymph Node Bx(SLNB)	1	0	0	Stage IA	1	3	3	0	0	0	0	0	0	0	10	1	1	0	0	73.9333	0	13
0	0	1	0	0	73.6667	73.6667	0	0	0	73.6667	73.6667	73.6667	2	0	2	34	0	Sentinel Lymph Node Bx(SLNB)	2	0	0	Stage IIA	2	2	2	0	0	0	0	0	0	0	10	1	1	0	0	73.6667	0	3
0	0	1	1	0	59.7667	73.9	1	0	0	59.7667	73.9	73.9	2	0	2	29	0	Sentinel Lymph Node Bx(SLNB)	2	0	0	Stage IIA	2	3	3	0	0	0	0	0	0	0	20	1	1	0	0	73.9	0	4
0	0	1	0	0	73.5333	73.5333	0	0	0	73.5333	73.5333	73.5333	3	0	2	44	1	Sentinel Lymph Node Bx(SLNB)	1	0	0	Stage IA	1	2	2	0	0	0	0	2 +	0	0	20	0	1	0	0	73.5333	0	3
0	1	2	0	0	73.7667	73.7667	0	0	0	73.7667	73.7667	73.7667	2	0	2	43	0	Sentinel Lymph Node Bx(SLNB)	2	1	0	Stage IB	1	2	2	0	0	1	1	1 +	0	0	20	1	1	0	0	73.7667	0	1
0	0	1	0	0	73.8	73.8	0	0	0	73.8	73.8	73.8	3	0	2	43	0	Sentinel Lymph Node Bx(SLNB)	0	0	0	Stage 0	0	0	0	0	0	0	0	0	0	0	0	1	1	0	0	73.8	0	2
1	0	3	0	0	72.1333	72.1333	0	0	0	72.1333	72.1333	72.1333	1	1	2	32	0	Sentinel Lymph Node Bx(SLNB)	0	0	0	Unknown	9	0	0	0	0	0	0	0	0	0	0	1	1	0	0	72.1333	0	7
0	0	1	0	0	73.0667	73.0667	0	0	0	73.0667	73.0667	73.0667	2	0	2	43	0	Sentinel Lymph Node Bx(SLNB)	0	0	0	Unknown	9	0	0	0	0	0	0	0	0	0	0	1	1	0	0	73.0667	0	3
1	0	3	0	0	70.6333	70.6333	0	0	0	70.6333	70.6333	70.6333	2	1	2	31	0	Sentinel Lymph Node Bx(SLNB)	1	0	0	Stage IA	1	3	3	0	0	0	0	0	0	0	80	1	1	0	0	70.6333	0	4
1	0	3	0	0	69.8	69.8	0	0	0	69.8	69.8	69.8	3	3	3	29	1	Sentinel Lymph Node Bx(SLNB)	3	0	0	Stage IIB	2	2	2	1	1	1	0	0	0	0	0	1	1	0	0	69.8	0	10
0	0	1	0	0	72.6333	72.6333	0	0	0	72.6333	72.6333	72.6333	2	0	2	46	0	Sentinel Lymph Node Bx(SLNB)	1	0	0	Stage IA	1	0	2	0	0	0	0	0	0	0	10	1	1	0	0	72.6333	0	4
1	0	3	0	0	72.0333	72.0333	0	0	0	72.0333	72.0333	72.0333	2	1	2	49	0	Sentinel Lymph Node Bx(SLNB)	2	0	0	Stage IIA	2	3	3	0	0	0	0	3 +	1 +	1	70	1	1	0	0	72.0333	0	6
0	0	1	1	1	15.3	48.9333	0	1	0	48.9333	15.3	48.9333	3	0	2	67	1	Sentinel Lymph Node Bx(SLNB)	2	0	0	Stage IIA	2	3	3	0	0	0	0	1 +	0	0	30	1	1	0	0	48.9333	0	10
1	0	3	0	0	39	39	0	0	0	39	39	39	2	1	2	57	0	Sentinel Lymph Node Bx(SLNB)	0	0	0	Unknown	9	0	0	0	0	0	0	0	0	0	0	1	1	0	0	39	0	4
0	0	1	0	0	72.2667	72.2667	0	0	0	72.2667	72.2667	72.2667	2	0	2	47	0	Sentinel Lymph Node Bx(SLNB)	1	0	0	Stage IA	1	3	3	0	0	0	0	3 +	1 +	1	10	1	1	0	0	72.2667	0	6
0	0	1	0	0	69.9333	69.9333	0	0	0	69.9333	69.9333	69.9333	3	0	2	31	0	Sentinel Lymph Node Bx(SLNB)	1	0	0	Stage IA	1	3	3	0	0	0	0	0	0	0	0	1	1	0	0	69.9333	0	5
0	0	1	0	0	71.1	71.1	0	0	0	71.1	71.1	71.1	2	0	2	53	0	Sentinel Lymph Node Bx(SLNB)	1	0	0	Stage IA	1	2	2	1	1	0	0	3 +	1 +	1	0	1	1	0	0	71.1	0	3
0	1	2	0	0	71	71	0	0	0	71	71	71	2	0	2	44	0	Sentinel Lymph Node Bx(SLNB)	2	1	0	Stage IB	1	3	3	0	0	0	0	0	0	0	50	1	1	0	0	71	0	2
0	0	1	0	0	70.5	70.5	0	0	0	70.5	70.5	70.5	2	0	2	41	0	Sentinel Lymph Node Bx(SLNB)	1	0	0	Stage IA	1	2	2	0	0	1	0	0	0	0	0	1	1	0	0	70.5	0	3
0	0	1	0	0	70.4	70.4	0	0	0	70.4	70.4	70.4	2	0	2	44	1	Sentinel Lymph Node Bx(SLNB)	2	0	0	Stage IIA	2	2	2	0	0	1	1	0	0	0	70	0	1	0	0	70.4	0	4
0	0	1	0	0	55.1333	55.1333	0	0	0	55.1333	55.1333	55.1333	3	0	2	66	1	Sentinel Lymph Node Bx(SLNB)	2	0	0	Stage IIA	2	2	2	1	1	1	1	0	0	0	10	1	1	0	0	55.1333	0	13
0	0	1	0	0	70.7333	70.7333	0	0	0	70.7333	70.7333	70.7333	2	0	2	49	0	Sentinel Lymph Node Bx(SLNB)	1	0	0	Stage IA	1	2	2	0	0	0	0	0	0	0	10	1	1	0	0	70.7333	0	4
1	0	3	0	0	71.2	71.2	0	0	0	71.2	71.2	71.2	2	1	2	22	0	Sentinel Lymph Node Bx(SLNB)	1	0	0	Stage IA	1	3	3	1	1	1	0	3 +	1 +	1	30	1	1	0	0	71.2	0	3
0	0	1	0	0	69.8333	69.8333	0	0	0	69.8333	69.8333	69.8333	4	0	3	49	1	Sentinel Lymph Node Bx(SLNB)	0	0	0	Unknown	9	0	0	0	0	0	0	0	0	0	0	1	1	0	0	69.8333	0	5
0	0	1	0	0	69.3333	69.3333	0	0	0	69.3333	69.3333	69.3333	2	0	2	40	1	Sentinel Lymph Node Bx(SLNB)	1	0	0	Stage IA	1	2	2	0	0	1	1	2 +	0	0	0	0	1	0	0	69.3333	0	2
0	0	1	0	0	68.8667	68.8667	0	0	0	68.8667	68.8667	68.8667	2	0	2	57	0	Sentinel Lymph Node Bx(SLNB)	5	0	0	Stage 0	0	0	0	0	0	0	0	0	0	0	0	1	1	0	0	68.8667	0	4
1	0	3	0	0	67.2333	67.2333	0	0	0	67.2333	67.2333	67.2333	1	2	3	31	0	Sentinel Lymph Node Bx(SLNB)	0	0	0	Unknown	9	0	0	0	0	0	0	0	0	0	0	1	1	0	0	67.2333	0	5
1	1	4	0	0	65.6	65.6	0	0	0	65.6	65.6	65.6	2	1	2	33	1	Sentinel Lymph Node Bx(SLNB)	1	1	0	Stage IIA	2	2	2	1	1	1	1	2 +	0	0	0	0	1	0	0	65.6	0	7
0	1	2	0	0	69.4667	69.4667	0	0	0	69.4667	69.4667	69.4667	2	0	2	41	0	Sentinel Lymph Node Bx(SLNB)	2	1	0	Stage IIB	2	2	2	0	0	1	1	1 +	0	0	0	1	1	0	0	69.4667	0	4
0	0	1	0	0	67	67	0	0	0	67	67	67	2	0	2	48	1	Sentinel Lymph Node Bx(SLNB)	1	0	0	Stage IA	1	2	2	0	0	0	0	0	0	0	10	0	1	0	0	67	0	3
0	0	1	0	0	69.7	69.7	0	0	0	69.7	69.7	69.7	2	0	2	34	0	Sentinel Lymph Node Bx(SLNB)	0	0	0	Unknown	9	0	0	0	0	0	0	0	0	0	0	1	1	0	0	69.7	0	5
1	0	3	0	0	66.2	66.2	0	0	0	66.2	66.2	66.2	2	1	2	47	0	Sentinel Lymph Node Bx(SLNB)	1	0	0	Stage IA	1	2	2	0	0	1	1	2 +	0	0	0	1	1	0	0	66.2	0	5
0	0	1	0	0	69.5333	69.5333	0	0	0	69.5333	69.5333	69.5333	2	0	2	49	0	Sentinel Lymph Node Bx(SLNB)	1	0	0	Stage IA	1	3	3	0	0	0	0	3 +	1 +	1	0	1	1	0	0	69.5333	0	6
0	0	1	1	0	65.8333	69.3333	1	0	0	65.8333	69.3333	69.3333	3	0	2	33	0	Sentinel Lymph Node Bx(SLNB)	2	0	0	Stage IIA	2	2	2	0	0	0	0	0	0	0	70	1	1	0	0	69.3333	0	4
1	0	3	0	0	66.0667	66.0667	0	0	0	66.0667	66.0667	66.0667	3	1	3	45	1	Sentinel Lymph Node Bx(SLNB)	1	0	0	Stage IA	1	2	2	0	0	9	9	9	0	9	0	1	1	0	0	66.0667	0	5
0	0	1	0	0	70.7667	70.7667	0	0	0	70.7667	70.7667	70.7667	2	0	2	33	0	Sentinel Lymph Node Bx(SLNB)	0	0	0	Unknown	9	0	0	0	0	0	0	0	0	0	0	1	1	0	0	70.7667	0	5
1	0	3	0	0	66.4333	66.4333	0	0	0	66.4333	66.4333	66.4333	2	3	3	29	0	Sentinel Lymph Node Bx(SLNB)	1	0	0	Stage IA	1	2	2	1	1	0	0	2 +	0	0	0	1	1	0	0	66.4333	0	5
0	1	2	0	0	68.3667	68.3667	0	0	0	68.3667	68.3667	68.3667	2	0	2	34	1	Sentinel Lymph Node Bx(SLNB)	1	1	0	Stage IB	1	2	2	0	0	0	0	3 +	1 +	1	20	0	1	0	0	68.3667	0	4
1	1	4	0	0	66.0333	66.0333	0	0	0	66.0333	66.0333	66.0333	2	1	2	33	0	Sentinel Lymph Node Bx(SLNB)	1	1	0	Stage IIA	2	2	2	0	0	1	0	2 +	0	0	0	1	1	0	0	66.0333	0	8
1	0	3	0	0	66.0667	66.0667	0	0	0	66.0667	66.0667	66.0667	2	1	2	44	0	Sentinel Lymph Node Bx(SLNB)	0	0	0	Unknown	9	0	0	0	0	0	0	0	0	0	0	1	1	0	0	66.0667	0	5
0	0	1	0	0	68.6333	68.6333	0	0	0	68.6333	68.6333	68.6333	2	0	2	48	0	Sentinel Lymph Node Bx(SLNB)	1	0	0	Stage IA	1	3	3	0	0	0	0	3 +	1 +	1	0	1	1	0	0	68.6333	0	5
0	0	1	1	0	63.2667	69.0667	1	0	0	63.2667	69.0667	69.0667	3	0	2	30	1	Sentinel Lymph Node Bx(SLNB)	1	0	0	Stage IA	1	2	2	0	0	1	0	1 +	0	0	10	0	1	0	0	69.0667	0	3
0	0	1	0	0	68.2	68.2	0	0	0	68.2	68.2	68.2	2	0	2	36	0	Sentinel Lymph Node Bx(SLNB)	1	0	0	Stage IA	1	2	2	0	0	1	0	1 +	0	0	0	1	1	0	0	68.2	0	3
0	0	1	1	0	58.7667	67.9333	1	0	0	58.7667	67.9333	67.9333	3	0	2	51	0	Sentinel Lymph Node Bx(SLNB)	5	0	0	Stage 0	0	0	3	0	0	0	0	3 +	1 +	1	20	1	1	0	0	67.9333	0	2
1	0	3	0	0	65.3667	65.3667	0	0	0	65.3667	65.3667	65.3667	1	3	3	51	1	Sentinel Lymph Node Bx(SLNB)	0	0	0	Unknown	9	0	0	0	0	0	0	0	0	0	0	0	1	0	0	65.3667	0	8
0	0	1	0	0	68.3	68.3	0	0	0	68.3	68.3	68.3	3	0	2	47	1	Sentinel Lymph Node Bx(SLNB)	1	0	0	Stage IA	1	2	2	1	1	1	1	1 +	0	0	10	0	1	0	0	68.3	0	6
0	0	1	1	0	38.7667	68.2	1	1	1	38.7667	38.7667	38.7667	2	0	2	37	0	Sentinel Lymph Node Bx(SLNB)	1	0	0	Stage IA	1	3	3	0	0	0	0	0	0	0	70	1	1	0	0	68.2	0	4
0	0	1	0	0	67.2333	67.2333	0	0	0	67.2333	67.2333	67.2333	2	0	2	54	0	Sentinel Lymph Node Bx(SLNB)	1	0	0	Stage IA	1	2	2	1	1	0	0	3 +	1 +	1	10	1	1	0	0	67.2333	0	3
0	0	1	1	1	20.3	21.8667	1	1	0	20.3	20.3	21.8667	3	0	2	49	1	Sentinel Lymph Node Bx(SLNB)	2	0	0	Stage IIA	2	3	3	0	0	1	1	2 +	0	0	30	1	1	0	0	21.8667	0	3
1	1	4	0	0	65.5	65.5	0	0	0	65.5	65.5	65.5	2	3	3	57	0	Sentinel Lymph Node Bx(SLNB)	2	1	0	Stage IB	1	2	2	1	1	0	0	3 +	1 +	1	10	1	1	0	0	65.5	0	8
0	0	1	0	0	68.0667	68.0667	0	0	0	68.0667	68.0667	68.0667	2	0	2	30	0	Sentinel Lymph Node Bx(SLNB)	0	0	0	Unknown	9	0	0	0	0	0	0	0	0	0	0	1	1	0	0	68.0667	0	6
0	0	1	0	0	63.6333	63.6333	0	0	0	63.6333	63.6333	63.6333	2	0	2	40	0	Sentinel Lymph Node Bx(SLNB)	1	0	0	Stage IA	1	2	2	1	1	0	0	0	0	0	80	1	1	0	0	63.6333	0	6
1	0	3	0	0	64.6667	64.6667	0	0	0	64.6667	64.6667	64.6667	2	1	2	47	0	Sentinel Lymph Node Bx(SLNB)	1	0	0	Stage IA	1	2	2	0	0	1	0	3 +	0	1	0	1	1	0	0	64.6667	0	3
0	1	2	0	0	66.4667	66.4667	0	0	0	66.4667	66.4667	66.4667	2	0	2	37	1	Sentinel Lymph Node Bx(SLNB)	2	1	0	Stage IIB	2	2	2	1	1	1	1	0	0	0	10	0	1	0	0	66.4667	0	3
1	0	3	0	0	64.2	64.2	0	0	0	64.2	64.2	64.2	2	1	2	32	0	Sentinel Lymph Node Bx(SLNB)	0	0	0	Unknown	9	0	0	0	0	0	0	0	0	0	0	1	1	0	0	64.2	0	3
0	0	1	0	0	66.6667	66.6667	0	0	0	66.6667	66.6667	66.6667	2	0	2	56	0	Sentinel Lymph Node Bx(SLNB)	2	0	0	Stage IIA	2	3	3	0	0	0	0	3 +	1 +	1	30	1	1	0	0	66.6667	0	5
1	0	3	0	0	64.2	64.2	0	0	0	64.2	64.2	64.2	2	1	2	33	0	Sentinel Lymph Node Bx(SLNB)	0	0	0	Unknown	9	0	0	0	0	0	0	0	0	0	0	1	1	0	0	64.2	0	3
0	1	2	0	0	66.4667	66.4667	0	0	0	66.4667	66.4667	66.4667	2	0	2	34	1	Sentinel Lymph Node Bx(SLNB)	1	1	0	Stage IB	1	2	2	0	0	1	0	0	0	0	0	0	1	0	0	66.4667	0	4
1	0	3	0	0	65.7333	65.7333	0	0	0	65.7333	65.7333	65.7333	2	1	2	39	0	Sentinel Lymph Node Bx(SLNB)	0	0	0	Unknown	9	0	0	0	0	0	0	0	0	0	0	1	1	0	0	65.7333	0	5
0	0	1	0	0	66.2	66.2	0	0	0	66.2	66.2	66.2	2	0	2	45	0	Sentinel Lymph Node Bx(SLNB)	1	0	0	Stage IA	1	3	3	1	1	1	0	3 +	0	1	0	1	1	0	0	66.2	0	3
1	0	3	0	0	63.7333	63.7333	0	0	0	63.7333	63.7333	63.7333	1	1	2	30	0	Sentinel Lymph Node Bx(SLNB)	0	0	0	Unknown	9	0	0	0	0	0	0	0	0	0	0	1	1	0	0	63.7333	0	8
1	0	3	0	0	63.4	63.4	0	0	0	63.4	63.4	63.4	3	3	3	33	0	Sentinel Lymph Node Bx(SLNB)	1	0	0	Stage IA	1	3	3	0	0	0	0	0	0	0	80	1	1	0	0	63.4	0	10
0	0	1	0	0	54.1667	54.1667	0	0	0	54.1667	54.1667	54.1667	2	0	2	58	0	Sentinel Lymph Node Bx(SLNB)	0	0	0	Unknown	9	0	0	0	0	0	0	0	0	0	0	1	1	0	0	54.1667	0	0
0	0	1	0	0	65.9667	65.9667	0	0	0	65.9667	65.9667	65.9667	2	0	2	58	0	Sentinel Lymph Node Bx(SLNB)	1	0	0	Stage IA	1	2	2	1	1	1	1	0	0	0	10	1	1	0	0	65.9667	0	3
0	0	1	0	0	65.0333	65.0333	0	0	0	65.0333	65.0333	65.0333	2	0	2	55	0	Sentinel Lymph Node Bx(SLNB)	1	0	0	Stage IA	1	2	2	0	0	0	0	3 +	0	1	10	1	1	0	0	65.0333	0	4
0	0	1	0	0	65.1667	65.1667	0	0	0	65.1667	65.1667	65.1667	2	0	1	47	0	Sentinel Lymph Node Bx(SLNB)	1	0	0	Stage IA	1	2	2	0	0	0	0	0	0	0	0	1	1	0	0	65.1667	0	5
0	0	1	0	0	183.3	183.3	0	0	0	183.3	183.3	183.3	2	0	2	31	0	Sentinel Lymph Node Bx(SLNB)	1	0	0	Stage IA	1	3	3	0	0	0	0	1 +	0	0	40	1	1	0	0	183.3	0	9
0	0	1	0	0	60.9667	60.9667	0	0	0	60.9667	60.9667	60.9667	2	0	2	30	0	Sentinel Lymph Node Bx(SLNB)	5	0	0	Stage 0	0	0	3	0	0	0	0	0	0	0	40	1	1	0	0	60.9667	0	3
0	0	1	0	0	63.7333	63.7333	0	0	0	63.7333	63.7333	63.7333	2	0	2	29	0	Sentinel Lymph Node Bx(SLNB)	1	0	0	Stage IA	1	2	2	0	0	0	0	0	0	0	0	1	1	0	0	63.7333	0	3
1	0	3	0	0	60.6667	60.6667	0	0	0	60.6667	60.6667	60.6667	2	1	2	29	0	Sentinel Lymph Node Bx(SLNB)	0	0	0	Unknown	9	0	0	0	0	0	0	0	0	0	0	1	1	0	0	60.6667	0	6
0	0	1	0	0	62.5	62.5	0	0	0	62.5	62.5	62.5	2	0	2	50	1	Sentinel Lymph Node Bx(SLNB)	2	0	0	Stage IIA	2	3	3	0	0	0	0	3 +	1 +	1	40	0	1	0	0	62.5	0	14
1	0	3	0	0	60.6	60.6	0	0	0	60.6	60.6	60.6	1	1	2	42	0	Sentinel Lymph Node Bx(SLNB)	1	0	0	Stage IA	1	2	2	1	1	1	0	0	0	0	0	1	1	0	0	60.6	0	9
0	0	1	0	0	59.9333	59.9333	0	0	0	59.9333	59.9333	59.9333	2	0	2	43	0	Sentinel Lymph Node Bx(SLNB)	1	0	0	Stage IA	1	3	3	0	0	0	0	0	0	0	10	1	1	0	0	59.9333	0	11
0	0	1	0	0	63.6333	63.6333	0	0	0	63.6333	63.6333	63.6333	2	0	2	38	0	Sentinel Lymph Node Bx(SLNB)	1	0	0	Stage IA	1	3	3	0	0	0	0	0	0	0	80	1	1	0	0	63.6333	0	2
1	0	3	1	0	25.5	61.0667	0	1	0	61.0667	25.5	61.0667	3	1	3	35	0	Sentinel Lymph Node Bx(SLNB)	2	0	0	Stage IIA	2	2	2	1	1	1	0	0	0	0	0	1	1	0	0	61.0667	0	6
1	0	3	1	1	9.23333	30.0333	1	0	1	9.23333	30.0333	9.23333	2	1	2	37	0	Sentinel Lymph Node Bx(SLNB)	1	0	0	Stage IA	1	3	3	1	1	0	0	0	0	0	80	1	1	0	1	9.23333	0	5
0	0	1	1	0	51.6667	62	0	1	0	62	51.6667	62	2	0	2	54	0	Sentinel Lymph Node Bx(SLNB)	1	0	0	Stage IA	1	3	3	0	0	0	0	3 +	1 +	1	40	1	1	0	0	62	0	2
1	0	3	0	0	60.3667	60.3667	0	0	0	60.3667	60.3667	60.3667	2	3	3	49	0	Sentinel Lymph Node Bx(SLNB)	1	0	0	Stage IA	1	1	1	0	0	1	0	1 +	0	0	0	1	1	0	0	60.3667	0	11
1	0	3	1	0	9.63333	44.9667	1	0	1	9.63333	44.9667	9.63333	4	3	3	56	0	Sentinel Lymph Node Bx(SLNB)	0	0	0	Unknown	9	0	0	0	0	0	0	0	0	0	0	1	1	0	1	9.63333	0	5
0	0	1	0	0	62.6	62.6	0	0	0	62.6	62.6	62.6	2	0	2	41	0	Sentinel Lymph Node Bx(SLNB)	2	0	0	Stage IIA	2	2	2	0	0	1	1	0	0	0	0	1	1	0	0	62.6	0	2
0	0	1	0	0	60.1333	60.1333	0	0	0	60.1333	60.1333	60.1333	2	0	2	44	0	Sentinel Lymph Node Bx(SLNB)	2	0	0	Stage IIA	2	3	3	0	0	0	0	3 +	1 +	1	20	1	1	0	0	60.1333	0	8
0	0	1	0	0	62.6	62.6	0	0	0	62.6	62.6	62.6	2	0	2	41	0	Sentinel Lymph Node Bx(SLNB)	2	0	0	Stage IIA	2	3	3	0	0	0	0	0	0	0	90	1	1	0	0	62.6	0	6
1	0	3	0	0	58.8333	58.8333	0	0	0	58.8333	58.8333	58.8333	3	1	2	48	1	Sentinel Lymph Node Bx(SLNB)	1	0	0	Stage IA	1	3	3	1	0	1	0	3 +	1 +	1	0	1	1	0	0	58.8333	0	3
1	0	3	0	0	58.6	58.6	0	0	0	58.6	58.6	58.6	2	1	2	44	0	Sentinel Lymph Node Bx(SLNB)	1	0	0	Stage IA	1	2	3	0	0	1	1	1 +	0	0	0	1	1	0	0	58.6	0	10
1	0	3	0	0	59.3	59.3	0	0	0	59.3	59.3	59.3	1	1	2	44	0	Sentinel Lymph Node Bx(SLNB)	1	0	0	Stage IA	1	2	2	0	0	1	0	1 +	0	0	0	1	1	0	0	59.3	0	5
0	1	2	0	0	60.9	60.9	0	0	0	60.9	60.9	60.9	3	0	2	43	1	Sentinel Lymph Node Bx(SLNB)	3	1	0	Stage IIIA	3	2	2	1	1	1	0	1 +	0	0	0	1	1	0	0	60.9	0	2
1	0	3	0	0	58.7333	58.7333	0	0	0	58.7333	58.7333	58.7333	2	1	2	48	1	Sentinel Lymph Node Bx(SLNB)	5	0	0	Stage 0	0	0	0	0	0	0	0	3 +	1 +	1	40	0	1	0	0	58.7333	0	3
0	0	1	0	0	60.7333	60.7333	0	0	0	60.7333	60.7333	60.7333	2	0	2	36	0	Sentinel Lymph Node Bx(SLNB)	1	0	0	Stage IA	1	3	3	0	0	0	0	0	0	0	40	1	1	0	0	60.7333	0	4
0	0	1	0	0	60.2333	60.2333	0	0	0	60.2333	60.2333	60.2333	2	0	2	37	0	Sentinel Lymph Node Bx(SLNB)	1	0	0	Stage IA	1	3	3	0	0	0	0	1 +	0	0	10	1	1	0	0	60.2333	0	7
1	0	3	0	0	60.6667	60.6667	0	0	0	60.6667	60.6667	60.6667	2	1	2	35	0	Sentinel Lymph Node Bx(SLNB)	0	0	0	Unknown	9	0	0	0	0	0	0	0	0	0	0	1	1	0	0	60.6667	0	6
1	0	3	0	0	60.8667	60.8667	0	0	0	60.8667	60.8667	60.8667	2	3	3	29	0	Sentinel Lymph Node Bx(SLNB)	0	0	0	Unknown	9	0	0	0	0	0	0	0	0	0	0	1	1	0	0	60.8667	0	9
0	0	1	0	0	56.1667	56.1667	0	0	0	56.1667	56.1667	56.1667	2	0	2	43	0	Sentinel Lymph Node Bx(SLNB)	2	0	0	Stage IIA	2	2	3	0	0	0	0	0	0	0	50	1	1	0	0	56.1667	0	5
1	0	3	0	0	58.2667	58.2667	0	0	0	58.2667	58.2667	58.2667	2	1	2	48	1	Sentinel Lymph Node Bx(SLNB)	3	0	0	Stage IIB	2	2	2	0	0	1	0	1 +	0	0	0	1	1	0	0	58.2667	0	5
0	0	1	0	0	58.2	58.2	0	0	0	58.2	58.2	58.2	2	0	2	34	1	Sentinel Lymph Node Bx(SLNB)	1	0	0	Stage IA	1	3	3	0	0	0	0	0	0	0	80	0	1	0	0	58.2	0	5
0	0	1	0	0	57.5667	57.5667	0	0	0	57.5667	57.5667	57.5667	2	0	2	28	0	Sentinel Lymph Node Bx(SLNB)	1	0	0	Stage IA	1	3	3	0	0	0	0	0	0	0	80	1	1	0	0	57.5667	0	4
1	0	3	1	0	28.4333	58.2667	0	1	0	58.2667	28.4333	58.2667	2	1	2	50	1	Sentinel Lymph Node Bx(SLNB)	0	0	0	Unknown	9	0	0	0	0	0	0	0	0	0	0	0	1	0	0	58.2667	0	5
0	0	1	0	0	60.9333	60.9333	0	0	0	60.9333	60.9333	60.9333	2	0	2	44	1	Sentinel Lymph Node Bx(SLNB)	2	0	0	Stage IIA	2	2	2	0	0	1	0	2 +	0	0	10	0	1	0	0	60.9333	0	3
0	0	1	0	0	60.4333	60.4333	0	0	0	60.4333	60.4333	60.4333	2	0	2	46	1	Sentinel Lymph Node Bx(SLNB)	2	0	0	Stage IIA	2	3	3	0	0	0	0	3 +	1 +	1	60	0	1	0	0	60.4333	0	2
1	1	4	0	0	42.4	42.4	0	0	0	42.4	42.4	42.4	2	1	2	59	0	Sentinel Lymph Node Bx(SLNB)	2	1	0	Stage IIB	2	3	3	1	1	1	1	3 +	0	1	0	1	1	0	0	42.4	0	3
0	0	1	1	1	17.6	23.9667	0	1	0	23.9667	17.6	23.9667	2	0	2	47	0	Sentinel Lymph Node Bx(SLNB)	1	0	0	Stage IA	1	2	2	1	1	1	0	0	0	0	0	1	1	0	0	23.9667	0	7
1	1	4	0	0	59.7	59.7	0	0	0	59.7	59.7	59.7	1	2	3	62	0	Sentinel Lymph Node Bx(SLNB)	1	1	0	Stage IIA	2	3	3	1	1	1	0	3 +	1 +	1	0	1	1	0	0	59.7	0	4
0	0	1	0	0	59.7667	59.7667	0	0	0	59.7667	59.7667	59.7667	2	0	2	40	0	Sentinel Lymph Node Bx(SLNB)	1	0	0	Stage IA	1	2	2	1	1	1	1	1 +	1 +	0	0	1	1	0	0	59.7667	0	4
1	1	4	0	0	56.8667	56.8667	0	0	0	56.8667	56.8667	56.8667	2	2	3	47	1	Sentinel Lymph Node Bx(SLNB)	1	1	0	Stage IIA	2	2	2	1	1	1	1	1 +	0	0	20	1	1	0	0	56.8667	0	5
0	0	1	0	0	59.4333	59.4333	0	0	0	59.4333	59.4333	59.4333	2	0	2	30	0	Sentinel Lymph Node Bx(SLNB)	0	0	0	Unknown	9	0	0	0	0	0	0	0	0	0	0	1	1	0	0	59.4333	0	3
0	0	1	0	0	58.5333	58.5333	0	0	0	58.5333	58.5333	58.5333	2	0	2	35	0	Sentinel Lymph Node Bx(SLNB)	5	0	0	Stage 0	0	0	3	0	0	0	0	1 +	0	0	20	1	1	0	0	58.5333	0	5
0	0	1	0	0	59.2333	59.2333	0	0	0	59.2333	59.2333	59.2333	2	0	2	46	0	Sentinel Lymph Node Bx(SLNB)	0	0	0	Unknown	9	0	0	0	0	0	0	0	0	0	0	1	1	0	0	59.2333	0	0
1	1	4	1	0	31.9333	55.7	1	0	1	31.9333	55.7	31.9333	2	3	3	66	0	Sentinel Lymph Node Bx(SLNB)	0	1	0	Stage IIA	2	0	0	0	0	0	0	0	0	0	80	1	1	0	1	31.9333	0	4
1	0	3	0	0	56.0333	56.0333	0	0	0	56.0333	56.0333	56.0333	2	1	2	57	0	Sentinel Lymph Node Bx(SLNB)	0	0	0	Unknown	9	0	0	0	0	0	0	0	0	0	0	1	1	0	0	56.0333	0	5
1	0	3	0	0	55.7	55.7	0	0	0	55.7	55.7	55.7	2	1	2	46	0	Sentinel Lymph Node Bx(SLNB)	0	0	0	Unknown	9	0	0	0	0	0	0	0	0	0	0	1	1	0	0	55.7	0	7
0	0	1	0	0	57.8	57.8	0	0	0	57.8	57.8	57.8	3	0	2	38	1	Sentinel Lymph Node Bx(SLNB)	2	0	0	Stage IIA	2	2	2	0	0	0	0	0	0	0	80	1	1	0	0	57.8	0	8
1	0	3	0	0	56.0333	56.0333	0	0	0	56.0333	56.0333	56.0333	2	1	2	43	0	Sentinel Lymph Node Bx(SLNB)	1	0	0	Stage IA	1	3	3	0	0	1	1	1 +	0	0	0	1	1	0	0	56.0333	0	8
1	1	4	0	0	55.7	55.7	0	0	0	55.7	55.7	55.7	3	1	3	48	1	Sentinel Lymph Node Bx(SLNB)	1	1	0	Stage IIA	2	2	2	0	0	1	0	1 +	0	0	0	0	1	0	0	55.7	0	4
0	0	1	0	0	55.7	55.7	0	0	0	55.7	55.7	55.7	2	0	2	45	0	Sentinel Lymph Node Bx(SLNB)	0	0	0	Unknown	9	0	0	0	0	0	0	0	0	0	0	1	1	0	0	55.7	0	5
1	0	3	0	0	56.0333	56.0333	0	0	0	56.0333	56.0333	56.0333	2	3	3	50	1	Sentinel Lymph Node Bx(SLNB)	1	0	0	Stage IA	1	2	2	1	1	1	0	0	0	0	0	1	1	0	0	56.0333	0	3
1	0	3	0	0	55.6	55.6	0	0	0	55.6	55.6	55.6	2	1	2	64	0	Sentinel Lymph Node Bx(SLNB)	2	0	0	Stage IIA	2	2	2	0	0	1	1	1 +	0	0	0	1	1	0	0	55.6	0	4
1	0	3	0	0	56.0333	56.0333	0	0	0	56.0333	56.0333	56.0333	2	1	2	47	0	Sentinel Lymph Node Bx(SLNB)	0	0	0	Unknown	9	0	0	0	0	0	0	0	0	0	0	1	1	0	0	56.0333	0	7
1	1	4	0	0	55.1	55.1	0	0	0	55.1	55.1	55.1	2	1	2	42	0	Sentinel Lymph Node Bx(SLNB)	2	1	0	Stage IIB	2	2	2	1	1	0	0	0	0	0	0	1	1	0	0	55.1	0	9
0	0	1	0	0	58.0667	58.0667	0	0	0	58.0667	58.0667	58.0667	2	0	2	57	0	Sentinel Lymph Node Bx(SLNB)	1	0	0	Stage IA	1	0	0	0	0	1	0	3 +	0	1	0	1	1	0	0	58.0667	0	2
0	0	1	0	0	57.3667	57.3667	0	0	0	57.3667	57.3667	57.3667	2	0	2	49	0	Sentinel Lymph Node Bx(SLNB)	1	0	0	Stage IA	1	2	2	0	0	1	0	3 +	1 +	1	20	1	1	0	0	57.3667	0	4
0	0	1	0	0	57.9	57.9	0	0	0	57.9	57.9	57.9	3	0	2	52	1	Sentinel Lymph Node Bx(SLNB)	2	0	0	Stage IIA	2	3	3	0	0	1	0	3 +	0	1	30	0	1	0	0	57.9	0	3
0	0	1	0	0	56.2667	56.2667	0	0	0	56.2667	56.2667	56.2667	3	0	2	48	1	Sentinel Lymph Node Bx(SLNB)	5	0	0	Stage 0	0	0	2	0	0	1	1	2 +	0	0	0	0	1	0	0	56.2667	0	3
1	0	3	0	0	54.8333	54.8333	0	0	0	54.8333	54.8333	54.8333	3	3	3	29	1	Sentinel Lymph Node Bx(SLNB)	1	0	0	Stage IA	1	2	2	1	1	0	0	3 +	1 +	1	10	1	1	0	0	54.8333	0	8
1	0	3	0	0	57.4333	57.4333	0	0	0	57.4333	57.4333	57.4333	2	1	3	60	1	Sentinel Lymph Node Bx(SLNB)	0	0	0	Unknown	9	0	0	0	0	0	0	0	0	0	0	1	1	0	0	57.4333	0	10
1	0	3	0	0	56.2667	56.2667	0	0	0	56.2667	56.2667	56.2667	3	1	3	42	0	Sentinel Lymph Node Bx(SLNB)	1	0	0	Stage IA	1	2	2	0	0	0	0	0	0	0	0	1	1	0	0	56.2667	0	3
0	0	1	0	0	53.4667	53.4667	0	0	0	53.4667	53.4667	53.4667	2	0	2	48	0	Sentinel Lymph Node Bx(SLNB)	1	0	0	Stage IA	1	2	2	0	0	0	0	2 +	0	0	20	1	1	0	0	53.4667	0	2
1	0	3	0	0	59.2333	59.2333	0	0	0	59.2333	59.2333	59.2333	2	2	3	44	1	Sentinel Lymph Node Bx(SLNB)	1	0	0	Stage IA	1	2	2	0	0	1	0	1 +	0	0	0	0	1	0	0	59.2333	0	5
1	0	3	0	0	54.8667	54.8667	0	0	0	54.8667	54.8667	54.8667	2	1	2	32	0	Sentinel Lymph Node Bx(SLNB)	0	0	0	Unknown	9	0	0	0	0	0	0	0	0	0	0	1	1	0	0	54.8667	0	8
0	1	2	0	0	55.5667	55.5667	0	0	0	55.5667	55.5667	55.5667	2	0	2	54	0	Sentinel Lymph Node Bx(SLNB)	2	1	0	Stage IB	1	3	3	1	1	1	1	3 +	1 +	1	20	1	1	0	0	55.5667	0	3
1	1	4	0	0	54.7667	54.7667	0	0	0	54.7667	54.7667	54.7667	2	3	3	32	0	Sentinel Lymph Node Bx(SLNB)	1	1	0	Stage IIA	2	2	2	0	0	1	0	0	0	0	0	1	1	0	0	54.7667	0	5
0	0	1	0	0	57.2	57.2	0	0	0	57.2	57.2	57.2	2	0	2	44	0	Sentinel Lymph Node Bx(SLNB)	2	0	0	Stage IIA	2	1	1	0	0	1	1	2 +	0	0	10	1	1	0	0	57.2	0	5
0	0	1	0	0	54.4	54.4	0	0	0	54.4	54.4	54.4	2	0	2	50	0	Sentinel Lymph Node Bx(SLNB)	1	0	0	Stage IA	1	2	2	0	0	1	1	0	0	0	0	1	1	0	0	54.4	0	4
0	0	1	1	1	23.6333	33.4	1	1	1	23.6333	23.6333	23.6333	2	0	2	51	1	Sentinel Lymph Node Bx(SLNB)	2	0	0	Stage IIA	2	3	3	1	1	0	0	3 +	1 +	1	0	0	1	0	0	33.4	0	4
0	0	1	0	0	54.0667	54.0667	0	0	0	54.0667	54.0667	54.0667	2	0	2	48	0	Sentinel Lymph Node Bx(SLNB)	0	0	0	Unknown	9	0	0	0	0	0	0	0	0	0	0	1	1	0	0	54.0667	0	9
0	0	1	0	0	56.6333	56.6333	0	0	0	56.6333	56.6333	56.6333	1	0	1	47	0	Sentinel Lymph Node Bx(SLNB)	0	0	0	Unknown	9	0	0	0	0	0	0	0	0	0	0	1	1	0	0	56.6333	0	4
0	0	1	0	0	57.1333	57.1333	0	0	0	57.1333	57.1333	57.1333	2	0	2	52	0	Sentinel Lymph Node Bx(SLNB)	2	0	0	Stage IIA	2	2	2	1	1	1	1	3 +	1 +	1	0	1	1	0	0	57.1333	0	4
1	1	4	0	0	54.4	54.4	0	0	0	54.4	54.4	54.4	2	1	2	33	0	Sentinel Lymph Node Bx(SLNB)	1	1	0	Stage IIA	2	2	2	0	0	1	0	2 +	0	0	0	1	1	0	0	54.4	0	8
0	0	1	0	0	50.1	50.1	0	0	0	50.1	50.1	50.1	3	0	2	47	1	Sentinel Lymph Node Bx(SLNB)	1	0	0	Stage IA	1	1	1	0	0	1	1	1 +	0	0	0	1	1	0	0	50.1	0	4
0	0	1	0	0	56.1667	56.1667	0	0	0	56.1667	56.1667	56.1667	2	0	2	50	0	Sentinel Lymph Node Bx(SLNB)	0	0	0	Unknown	9	0	0	0	0	0	0	0	0	0	0	1	1	0	0	56.1667	0	2
0	0	1	0	0	56.4	56.4	0	0	0	56.4	56.4	56.4	3	0	2	37	0	Sentinel Lymph Node Bx(SLNB)	3	0	0	Stage IIB	2	2	2	0	0	1	1	0	0	0	0	1	1	0	0	56.4	0	3
0	0	1	0	0	56.0333	56.0333	0	0	0	56.0333	56.0333	56.0333	2	0	2	44	1	Sentinel Lymph Node Bx(SLNB)	2	0	0	Stage IIA	2	1	2	0	0	1	1	0	0	0	0	0	1	0	0	56.0333	0	3
1	1	4	0	0	54.8667	54.8667	0	0	0	54.8667	54.8667	54.8667	2	1	2	37	0	Sentinel Lymph Node Bx(SLNB)	2	1	0	Stage IIB	2	2	2	1	1	1	1	1 +	0	0	20	1	1	0	0	54.8667	0	7
1	0	3	1	1	17.0333	20.4	0	1	0	20.4	17.0333	20.4	3	3	3	43	0	Sentinel Lymph Node Bx(SLNB)	1	0	0	Stage IA	1	2	2	0	0	0	1	0	0	0	0	1	1	0	0	20.4	0	5
0	0	1	0	0	54.8667	54.8667	0	0	0	54.8667	54.8667	54.8667	3	0	2	41	0	Sentinel Lymph Node Bx(SLNB)	1	0	0	Stage IA	1	2	2	1	1	1	1	1 +	0	0	10	1	1	0	0	54.8667	0	3
1	0	3	0	0	42.2667	42.2667	0	0	0	42.2667	42.2667	42.2667	3	1	3	56	0	Sentinel Lymph Node Bx(SLNB)	5	0	0	Stage 0	0	0	2	0	0	0	0	0	0	0	0	1	1	0	0	42.2667	0	3
1	1	4	1	1	20.1667	41.5	1	1	0	20.1667	20.1667	41.5	4	3	3	42	1	Sentinel Lymph Node Bx(SLNB)	4	1	0	Stage IB	1	3	3	1	1	1	1	1 +	0	0	80	1	1	0	0	41.5	0	10
1	0	3	1	0	4.16667	54.0667	0	1	0	54.0667	4.16667	54.0667	2	2	3	51	0	Sentinel Lymph Node Bx(SLNB)	0	0	0	Unknown	9	0	0	0	0	0	0	0	0	0	0	1	1	0	0	54.0667	0	3
0	0	1	0	0	55.7	55.7	0	0	0	55.7	55.7	55.7	2	0	2	32	0	Sentinel Lymph Node Bx(SLNB)	1	0	0	Stage IA	1	3	3	0	0	1	1	2 +	1 +	1	60	1	1	0	0	55.7	0	10
0	0	1	0	0	54.1667	54.1667	0	0	0	54.1667	54.1667	54.1667	2	0	2	46	0	Sentinel Lymph Node Bx(SLNB)	1	0	0	Stage IA	1	3	3	0	0	1	0	3 +	0	1	0	1	1	0	0	54.1667	0	0
1	1	4	0	0	52.7667	52.7667	0	0	0	52.7667	52.7667	52.7667	1	1	2	41	0	Sentinel Lymph Node Bx(SLNB)	1	1	0	Stage IIA	2	2	2	1	1	1	1	1 +	0	0	0	1	1	0	0	52.7667	0	6
0	0	1	0	0	55.1	55.1	0	0	0	55.1	55.1	55.1	2	0	2	47	1	Sentinel Lymph Node Bx(SLNB)	2	0	0	Stage IIA	2	2	2	1	1	1	1	2 +	1 +	1	0	0	1	0	0	55.1	0	6
1	1	4	0	0	52.0667	52.0667	0	0	0	52.0667	52.0667	52.0667	2	1	2	37	0	Sentinel Lymph Node Bx(SLNB)	1	1	0	Stage IB	1	3	3	0	0	0	0	2 +	0	0	70	1	1	0	0	52.0667	0	8
0	0	1	0	0	54.5333	54.5333	0	0	0	54.5333	54.5333	54.5333	3	0	2	54	1	Sentinel Lymph Node Bx(SLNB)	1	0	0	Stage IA	1	2	3	1	1	0	0	3 +	1 +	1	30	1	1	0	0	54.5333	0	3
1	0	3	1	1	6.5	10.2667	1	1	0	6.5	6.5	10.2667	2	1	2	40	0	Sentinel Lymph Node Bx(SLNB)	2	0	0	Stage IIA	2	3	3	0	0	0	0	0	0	0	90	1	1	0	0	10.2667	0	8
0	0	1	0	0	52.0333	52.0333	0	0	0	52.0333	52.0333	52.0333	3	0	2	35	1	Sentinel Lymph Node Bx(SLNB)	2	0	0	Stage IIA	2	3	3	0	0	0	0	0	0	0	80	0	1	0	0	52.0333	0	6
0	0	1	0	0	54.7667	54.7667	0	0	0	54.7667	54.7667	54.7667	2	0	2	42	0	Sentinel Lymph Node Bx(SLNB)	1	0	0	Stage IA	1	2	2	0	0	0	0	0	0	0	80	1	1	0	0	54.7667	0	9
0	0	1	0	0	55.1333	55.1333	0	0	0	55.1333	55.1333	55.1333	2	0	2	53	0	Sentinel Lymph Node Bx(SLNB)	1	0	0	Stage IA	1	2	3	0	0	0	0	0	0	0	90	1	1	0	0	55.1333	0	5
1	0	3	0	0	53.8333	53.8333	0	0	0	53.8333	53.8333	53.8333	3	1	3	59	0	Sentinel Lymph Node Bx(SLNB)	5	0	0	Stage 0	0	0	0	0	0	0	0	3 +	1 +	1	50	1	1	0	0	53.8333	0	5
0	1	2	1	1	3.6	42.2	1	0	0	3.6	42.2	42.2	2	0	2	34	0	Sentinel Lymph Node Bx(SLNB)	1	1	0	Stage IIA	2	2	2	0	0	0	0	2 +	0	0	90	1	1	0	0	42.2	0	7
0	0	1	0	0	53.9667	53.9667	0	0	0	53.9667	53.9667	53.9667	3	0	2	46	1	Sentinel Lymph Node Bx(SLNB)	0	0	0	Unknown	9	0	0	0	0	0	0	0	0	0	0	1	1	0	0	53.9667	0	4
0	0	1	0	0	45.8	45.8	0	0	0	45.8	45.8	45.8	2	0	2	51	0	Sentinel Lymph Node Bx(SLNB)	0	0	0	Unknown	9	0	0	0	0	0	0	0	0	0	0	1	1	0	0	45.8	0	2
1	0	3	0	0	51.6	51.6	0	0	0	51.6	51.6	51.6	2	1	2	38	0	Sentinel Lymph Node Bx(SLNB)	1	0	0	Stage IA	1	3	3	1	1	0	0	1 +	0	0	0	1	1	0	0	51.6	0	5
0	0	1	0	0	51.6	51.6	0	0	0	51.6	51.6	51.6	2	0	2	46	0	Sentinel Lymph Node Bx(SLNB)	1	0	0	Stage IA	1	3	2	1	1	1	0	3 +	0	1	0	1	1	0	0	51.6	0	4
1	0	3	0	0	47.8667	47.8667	0	0	0	47.8667	47.8667	47.8667	2	1	2	55	0	Sentinel Lymph Node Bx(SLNB)	5	0	0	Stage 0	0	0	0	0	0	0	0	2 +	0	0	0	1	1	0	0	47.8667	0	5
0	0	1	0	0	52.5333	52.5333	0	0	0	52.5333	52.5333	52.5333	2	0	2	58	1	Sentinel Lymph Node Bx(SLNB)	2	0	0	Stage IIA	2	3	3	0	0	0	0	0	0	0	90	0	1	0	0	52.5333	0	7
1	0	3	0	0	47.8667	47.8667	0	0	0	47.8667	47.8667	47.8667	3	2	3	42	0	Sentinel Lymph Node Bx(SLNB)	0	0	0	Unknown	9	9	9	0	0	0	0	0	0	0	0	1	1	0	0	47.8667	0	5
1	0	3	0	0	52.5333	52.5333	0	0	0	52.5333	52.5333	52.5333	2	1	2	40	0	Sentinel Lymph Node Bx(SLNB)	2	0	0	Stage IIA	2	2	2	1	1	1	0	3 +	0	1	20	1	1	0	0	52.5333	0	4
0	0	1	0	0	53.9333	53.9333	0	0	0	53.9333	53.9333	53.9333	2	0	2	44	1	Sentinel Lymph Node Bx(SLNB)	1	0	0	Stage IA	1	2	2	0	0	1	0	1 +	0	0	0	0	1	0	0	53.9333	0	3
0	0	1	0	0	50.9333	50.9333	0	0	0	50.9333	50.9333	50.9333	2	0	2	55	0	Sentinel Lymph Node Bx(SLNB)	1	0	0	Stage IA	1	2	2	0	0	0	0	2 +	0	0	10	1	1	0	0	50.9333	0	4
0	0	1	0	0	54.3	54.3	0	0	0	54.3	54.3	54.3	2	0	2	38	0	Sentinel Lymph Node Bx(SLNB)	1	0	0	Stage IA	1	3	3	0	0	0	0	0	0	0	70	1	1	0	0	54.3	0	12
0	0	1	0	0	50.8	50.8	0	0	0	50.8	50.8	50.8	2	0	2	25	0	Sentinel Lymph Node Bx(SLNB)	0	0	0	Unknown	9	0	0	0	0	0	0	0	0	0	0	1	1	0	0	50.8	0	3
1	1	4	1	1	15.8	27.6333	0	1	0	27.6333	15.8	27.6333	2	3	3	64	1	Sentinel Lymph Node Bx(SLNB)	1	1	0	Stage IIA	2	3	3	0	0	0	0	2 +	0	0	90	0	1	0	0	27.6333	0	4
1	0	3	0	0	50.4333	50.4333	0	0	0	50.4333	50.4333	50.4333	2	3	3	56	0	Sentinel Lymph Node Bx(SLNB)	5	0	0	Stage 0	0	0	2	0	0	1	0	0	0	0	0	1	1	0	0	50.4333	0	13
1	0	3	0	0	48.6	48.6	0	0	0	48.6	48.6	48.6	1	2	3	66	0	Sentinel Lymph Node Bx(SLNB)	1	0	0	Stage IA	1	2	2	0	0	1	1	2 +	0	0	0	1	1	0	0	48.6	0	2
1	0	3	0	0	50	50	0	0	0	50	50	50	2	1	2	58	0	Sentinel Lymph Node Bx(SLNB)	0	0	0	Unknown	9	0	0	0	0	0	0	0	0	0	0	1	1	0	0	50	0	4
0	0	1	0	0	52.9	52.9	0	0	0	52.9	52.9	52.9	3	0	2	48	0	Sentinel Lymph Node Bx(SLNB)	2	0	0	Stage IIA	2	3	3	0	0	0	0	3 +	1 +	1	80	1	1	0	0	52.9	0	4
1	0	3	0	0	49.6333	49.6333	0	0	0	49.6333	49.6333	49.6333	2	1	2	59	0	Sentinel Lymph Node Bx(SLNB)	1	0	0	Stage IA	1	2	2	0	0	0	0	0	0	0	30	1	1	0	0	49.6333	0	3
0	0	1	0	0	50.6	50.6	0	0	0	50.6	50.6	50.6	2	0	2	48	1	Sentinel Lymph Node Bx(SLNB)	2	0	0	Stage IIA	2	3	3	0	0	0	0	0	0	0	80	0	1	0	0	50.6	0	11
0	0	1	0	0	52.5667	52.5667	0	0	0	52.5667	52.5667	52.5667	2	0	2	33	0	Sentinel Lymph Node Bx(SLNB)	1	0	0	Stage IA	1	2	2	0	0	1	1	2 +	1 +	1	30	1	1	0	0	52.5667	0	2
0	0	1	0	0	52.4333	52.4333	0	0	0	52.4333	52.4333	52.4333	2	0	2	23	0	Sentinel Lymph Node Bx(SLNB)	5	0	0	Stage 0	0	0	3	0	0	0	0	0	0	0	0	1	1	0	0	52.4333	0	5
0	0	1	0	0	52.3333	52.3333	0	0	0	52.3333	52.3333	52.3333	2	0	2	42	0	Sentinel Lymph Node Bx(SLNB)	1	0	0	Stage IA	1	3	3	0	0	0	0	2 +	0	0	50	1	1	0	0	52.3333	0	4
1	0	3	0	0	50.4333	50.4333	0	0	0	50.4333	50.4333	50.4333	2	1	2	59	0	Sentinel Lymph Node Bx(SLNB)	1	0	0	Stage IA	1	2	2	0	0	1	1	0	0	0	20	1	1	0	0	50.4333	0	5
0	0	1	0	0	52.0667	52.0667	0	0	0	52.0667	52.0667	52.0667	2	0	2	35	0	Sentinel Lymph Node Bx(SLNB)	2	0	0	Stage IIA	2	2	2	0	0	1	1	1 +	0	0	0	1	1	0	0	52.0667	0	4
0	0	1	0	0	51.9667	51.9667	0	0	0	51.9667	51.9667	51.9667	2	0	2	35	1	Sentinel Lymph Node Bx(SLNB)	2	0	0	Stage IIA	2	2	2	0	0	1	1	0	0	0	0	0	1	0	0	51.9667	0	7
0	0	1	0	0	50.6667	50.6667	0	0	0	50.6667	50.6667	50.6667	2	0	2	44	0	Sentinel Lymph Node Bx(SLNB)	1	0	0	Stage IA	1	3	3	0	0	0	0	1 +	0	0	0	1	1	0	0	50.6667	0	4
1	0	3	0	0	48.8	48.8	0	0	0	48.8	48.8	48.8	2	1	2	47	1	Sentinel Lymph Node Bx(SLNB)	1	0	0	Stage IA	1	2	2	0	0	1	1	0	0	0	0	0	1	0	0	48.8	0	9
0	0	1	0	0	51.6333	51.6333	0	0	0	51.6333	51.6333	51.6333	2	0	2	24	0	Sentinel Lymph Node Bx(SLNB)	0	0	0	Unknown	9	0	0	0	0	0	0	0	0	0	0	1	1	0	0	51.6333	0	2
0	0	1	0	0	51.0333	51.0333	0	0	0	51.0333	51.0333	51.0333	2	0	2	54	1	Sentinel Lymph Node Bx(SLNB)	2	0	0	Stage IIA	2	2	2	0	0	1	1	0	0	0	20	0	1	0	0	51.0333	0	5
1	0	3	0	0	48.8	48.8	0	0	0	48.8	48.8	48.8	2	1	2	42	0	Sentinel Lymph Node Bx(SLNB)	0	0	0	Unknown	9	0	0	0	0	0	0	0	0	0	0	1	1	0	0	48.8	0	5
1	0	3	1	0	12.1667	47.3	1	0	1	12.1667	47.3	12.1667	2	1	2	44	0	Sentinel Lymph Node Bx(SLNB)	1	0	0	Stage IA	1	3	3	0	0	0	0	0	0	0	30	1	1	0	1	12.1667	0	6
1	1	4	0	0	48.5	48.5	0	0	0	48.5	48.5	48.5	2	1	3	53	1	Sentinel Lymph Node Bx(SLNB)	1	1	0	Stage IIA	2	3	3	0	0	0	0	3 +	0	1	20	0	1	0	0	48.5	0	6
0	0	1	0	0	50.7	50.7	0	0	0	50.7	50.7	50.7	1	0	1	51	0	Sentinel Lymph Node Bx(SLNB)	1	0	0	Stage IA	1	2	2	0	0	0	0	0	0	0	30	1	1	0	0	50.7	0	2
1	1	4	0	0	48.5667	48.5667	0	0	0	48.5667	48.5667	48.5667	1	1	2	48	0	Sentinel Lymph Node Bx(SLNB)	0	1	0	Stage IIA	2	2	2	0	0	1	1	3 +	0	1	30	1	1	0	0	48.5667	0	5
0	0	1	0	0	50.2	50.2	0	0	0	50.2	50.2	50.2	2	0	2	42	0	Sentinel Lymph Node Bx(SLNB)	2	0	0	Stage IIA	2	3	3	0	0	0	0	2 +	0	0	10	1	1	0	0	50.2	0	4
1	0	3	0	0	52.9	52.9	0	0	0	52.9	52.9	52.9	2	1	2	53	0	Sentinel Lymph Node Bx(SLNB)	1	0	0	Stage IA	1	2	2	0	0	0	0	3 +	1 +	1	10	1	1	0	0	52.9	0	9
0	0	1	0	0	50.3667	50.3667	0	0	0	50.3667	50.3667	50.3667	2	0	2	53	1	Sentinel Lymph Node Bx(SLNB)	1	0	0	Stage IA	1	3	3	0	0	1	0	3 +	0	1	60	0	1	0	0	50.3667	0	3
0	0	1	0	0	47.1333	47.1333	0	0	0	47.1333	47.1333	47.1333	2	0	2	47	0	Sentinel Lymph Node Bx(SLNB)	0	0	0	Unknown	9	0	0	0	0	0	0	0	0	0	0	1	1	0	0	47.1333	0	6
1	0	3	0	0	47.1333	47.1333	0	0	0	47.1333	47.1333	47.1333	2	1	2	43	0	Sentinel Lymph Node Bx(SLNB)	1	0	0	Stage IA	1	3	3	0	0	1	0	2 +	1 +	1	30	1	1	0	0	47.1333	0	5
1	0	3	1	1	10.6333	17.5	0	1	0	17.5	10.6333	17.5	1	3	3	57	0	Sentinel Lymph Node Bx(SLNB)	1	0	0	Stage IA	1	3	3	0	0	0	0	0	0	0	20	1	1	0	0	17.5	0	22
1	1	4	0	0	47.8667	47.8667	0	0	0	47.8667	47.8667	47.8667	2	1	2	46	0	Sentinel Lymph Node Bx(SLNB)	1	1	0	Stage IIA	2	2	2	1	1	1	1	0	0	0	0	1	1	0	0	47.8667	0	6
1	0	3	0	0	46.8333	46.8333	0	0	0	46.8333	46.8333	46.8333	2	3	3	46	0	Sentinel Lymph Node Bx(SLNB)	1	0	0	Stage IA	1	2	2	0	0	0	0	0	0	0	60	1	1	0	0	46.8333	0	5
1	0	3	0	0	47.0667	47.0667	0	0	0	47.0667	47.0667	47.0667	2	1	2	33	0	Sentinel Lymph Node Bx(SLNB)	1	0	0	Stage IA	1	2	2	0	0	1	0	3 +	0	1	0	1	1	0	0	47.0667	0	1
1	1	4	0	0	47.7667	47.7667	0	0	0	47.7667	47.7667	47.7667	2	1	2	43	0	Sentinel Lymph Node Bx(SLNB)	2	1	0	Stage IIB	2	2	2	0	0	1	0	0	0	0	0	1	1	0	0	47.7667	0	5
1	1	4	0	0	47.3667	47.3667	0	0	0	47.3667	47.3667	47.3667	3	1	3	29	1	Sentinel Lymph Node Bx(SLNB)	1	1	0	Stage IB	1	2	2	1	1	1	1	1 +	0	0	0	0	1	0	0	47.3667	0	3
1	1	4	0	0	46.9333	46.9333	0	0	0	46.9333	46.9333	46.9333	2	1	2	51	0	Sentinel Lymph Node Bx(SLNB)	2	1	0	Stage IIB	2	2	2	0	0	1	1	2 +	0	0	40	1	1	0	0	46.9333	0	5
1	0	3	0	0	45.9333	45.9333	0	0	0	45.9333	45.9333	45.9333	2	1	2	47	1	Sentinel Lymph Node Bx(SLNB)	1	0	0	Stage IA	1	2	2	0	0	1	1	3 +	0	1	10	0	1	0	0	45.9333	0	5
1	0	3	0	0	50.3333	50.3333	0	0	0	50.3333	50.3333	50.3333	1	3	3	42	0	Sentinel Lymph Node Bx(SLNB)	0	0	0	Unknown	9	0	0	0	0	0	0	0	0	0	0	1	1	0	0	50.3333	0	7
0	0	1	0	0	50.2	50.2	0	0	0	50.2	50.2	50.2	2	0	2	53	0	Sentinel Lymph Node Bx(SLNB)	1	0	0	Stage IA	1	2	2	0	0	1	0	2 +	0	0	10	1	1	0	0	50.2	0	3
1	0	3	0	0	47.6667	47.6667	0	0	0	47.6667	47.6667	47.6667	2	1	2	43	0	Sentinel Lymph Node Bx(SLNB)	0	0	0	Unknown	9	0	0	0	0	0	0	0	0	0	0	1	1	0	0	47.6667	0	5
0	0	1	0	0	46.9333	46.9333	0	0	0	46.9333	46.9333	46.9333	2	0	2	56	0	Sentinel Lymph Node Bx(SLNB)	1	0	0	Stage IA	1	3	3	0	0	0	0	1 +	0	0	90	1	1	0	0	46.9333	0	3
1	0	3	0	0	48.5667	48.5667	0	0	0	48.5667	48.5667	48.5667	2	1	2	57	0	Sentinel Lymph Node Bx(SLNB)	0	0	0	Unknown	9	0	0	0	0	0	0	0	0	0	0	1	1	0	0	48.5667	0	6
0	0	1	0	0	48.3667	48.3667	0	0	0	48.3667	48.3667	48.3667	2	0	2	52	0	Sentinel Lymph Node Bx(SLNB)	0	0	0	Unknown	9	0	0	0	0	0	0	0	0	0	0	1	1	0	0	48.3667	0	5
1	0	3	0	0	46.8333	46.8333	0	0	0	46.8333	46.8333	46.8333	1	1	2	37	0	Sentinel Lymph Node Bx(SLNB)	1	0	0	Stage IA	1	2	2	0	0	0	0	0	0	0	0	1	1	0	0	46.8333	0	6
0	0	1	0	0	49.4	49.4	0	0	0	49.4	49.4	49.4	2	0	2	40	0	Sentinel Lymph Node Bx(SLNB)	0	0	0	Unknown	9	0	0	0	0	0	0	0	0	0	0	1	1	0	0	49.4	0	0
1	0	3	0	0	46	46	0	0	0	46	46	46	2	2	3	71	0	Sentinel Lymph Node Bx(SLNB)	0	0	0	Unknown	9	0	0	0	0	0	0	0	0	0	0	1	1	0	0	46	0	0
1	1	4	1	0	18.0333	47.0667	1	0	1	18.0333	47.0667	18.0333	2	3	3	34	1	Sentinel Lymph Node Bx(SLNB)	1	1	0	Stage IIA	2	2	2	0	0	1	1	2 +	1 +	1	40	0	1	0	1	18.0333	0	6
0	0	1	0	0	47.7667	47.7667	0	0	0	47.7667	47.7667	47.7667	3	0	2	59	1	Sentinel Lymph Node Bx(SLNB)	1	0	0	Stage IA	1	2	2	0	0	0	0	1 +	0	0	50	1	1	0	0	47.7667	0	6
0	0	1	0	0	49.4	49.4	0	0	0	49.4	49.4	49.4	2	0	2	56	0	Sentinel Lymph Node Bx(SLNB)	1	0	0	Stage IA	1	3	3	0	0	0	0	3 +	0	1	70	1	1	0	0	49.4	0	3
0	0	1	0	0	49.9	49.9	0	0	0	49.9	49.9	49.9	2	0	2	58	0	Sentinel Lymph Node Bx(SLNB)	2	0	0	Stage IIA	2	2	2	0	0	1	1	1 +	0	0	20	1	1	0	0	49.9	0	4
0	0	1	0	0	46.9	46.9	0	0	0	46.9	46.9	46.9	2	0	2	50	0	Sentinel Lymph Node Bx(SLNB)	2	0	0	Stage IIA	2	2	2	0	0	0	0	0	0	0	10	1	1	0	0	46.9	0	2
1	0	3	0	0	46.2333	46.2333	0	0	0	46.2333	46.2333	46.2333	2	1	2	48	0	Sentinel Lymph Node Bx(SLNB)	5	0	0	Stage 0	0	0	0	0	0	0	0	3 +	0	1	10	1	1	0	0	46.2333	0	5
0	0	1	0	0	49.4	49.4	0	0	0	49.4	49.4	49.4	2	0	2	41	0	Sentinel Lymph Node Bx(SLNB)	1	0	0	Stage IA	1	3	3	0	0	0	0	1 +	0	0	90	1	1	0	0	49.4	0	4
1	0	3	0	0	40.7667	40.7667	0	0	0	40.7667	40.7667	40.7667	3	1	3	46	0	Sentinel Lymph Node Bx(SLNB)	0	0	1	Stage IV	4	0	0	0	0	0	0	0	0	0	0	1	1	0	0	40.7667	0	11
0	0	1	0	0	49.1667	49.1667	0	0	0	49.1667	49.1667	49.1667	2	0	2	30	0	Sentinel Lymph Node Bx(SLNB)	1	0	0	Stage IA	1	1	1	0	0	0	0	0	0	0	0	1	1	0	0	49.1667	0	3
1	0	3	0	0	44.1333	44.1333	0	0	0	44.1333	44.1333	44.1333	2	1	2	39	0	Sentinel Lymph Node Bx(SLNB)	0	0	0	Unknown	9	0	0	0	0	0	0	0	0	0	0	1	1	0	0	44.1333	0	0
1	0	3	0	0	46.0333	46.0333	0	0	0	46.0333	46.0333	46.0333	2	1	2	61	0	Sentinel Lymph Node Bx(SLNB)	0	0	0	Unknown	9	0	0	0	0	0	0	0	0	0	0	1	1	0	0	46.0333	0	4
0	0	1	0	0	48.9333	48.9333	0	0	0	48.9333	48.9333	48.9333	2	0	2	54	0	Sentinel Lymph Node Bx(SLNB)	1	0	0	Stage IA	1	3	3	0	0	0	0	3 +	0	1	0	1	1	0	0	48.9333	0	6
0	0	1	0	0	49.2	49.2	0	0	0	49.2	49.2	49.2	3	0	2	46	1	Sentinel Lymph Node Bx(SLNB)	2	0	0	Stage IIA	2	2	2	1	1	1	1	3 +	0	1	20	1	1	0	0	49.2	0	4
0	0	1	0	0	48.2333	48.2333	0	0	0	48.2333	48.2333	48.2333	2	0	2	46	0	Sentinel Lymph Node Bx(SLNB)	2	0	0	Stage IIA	2	3	3	0	0	0	0	0	0	0	80	1	1	0	0	48.2333	0	2
0	0	1	0	0	49.2	49.2	0	0	0	49.2	49.2	49.2	2	0	2	51	1	Sentinel Lymph Node Bx(SLNB)	2	0	0	Stage IIA	2	2	2	1	1	1	1	2 +	0	0	10	0	1	0	0	49.2	0	4
0	1	2	1	0	20.2	48.5	1	0	1	20.2	48.5	20.2	2	0	2	49	1	Sentinel Lymph Node Bx(SLNB)	1	1	0	Stage IIA	2	3	3	1	1	0	0	2 +	0	0	80	0	1	0	1	20.2	0	3
1	0	3	0	0	47.6333	47.6333	0	0	0	47.6333	47.6333	47.6333	2	3	3	38	0	Sentinel Lymph Node Bx(SLNB)	0	0	0	Unknown	9	0	0	0	0	0	0	0	0	0	0	1	1	0	0	47.6333	0	0
1	0	3	0	0	42.7667	42.7667	0	0	0	42.7667	42.7667	42.7667	3	2	3	52	1	Sentinel Lymph Node Bx(SLNB)	1	0	0	Stage IA	1	2	2	1	1	1	0	2 +	1 +	1	0	1	1	0	0	42.7667	0	6
1	0	3	0	0	42.9	42.9	0	0	0	42.9	42.9	42.9	2	2	3	52	0	Sentinel Lymph Node Bx(SLNB)	0	0	0	Unknown	9	0	0	0	0	0	0	0	0	0	0	1	1	0	0	42.9	0	3
0	0	1	0	0	49.1667	49.1667	0	0	0	49.1667	49.1667	49.1667	2	0	2	49	0	Sentinel Lymph Node Bx(SLNB)	2	0	0	Stage IIA	2	2	2	0	0	1	1	0	0	0	0	1	1	0	0	49.1667	0	3
0	0	1	0	0	48.2667	48.2667	0	0	0	48.2667	48.2667	48.2667	2	0	2	64	1	Sentinel Lymph Node Bx(SLNB)	2	0	0	Stage IIA	2	3	3	0	0	0	0	0	0	0	30	0	1	0	0	48.2667	0	2
1	1	4	1	1	1.23333	14.9	1	0	1	1.23333	14.9	1.23333	2	3	3	54	0	Sentinel Lymph Node Bx(SLNB)	1	1	0	Stage IIA	2	3	3	1	1	0	0	2 +	0	0	80	1	1	0	1	1.23333	0	6
0	0	1	0	0	48.3333	48.3333	0	0	0	48.3333	48.3333	48.3333	2	0	2	41	0	Sentinel Lymph Node Bx(SLNB)	1	0	0	Stage IA	1	3	3	0	0	1	0	0	0	0	50	1	1	0	0	48.3333	0	4
1	0	3	0	0	45.0333	45.0333	0	0	0	45.0333	45.0333	45.0333	2	1	2	44	1	Sentinel Lymph Node Bx(SLNB)	0	0	0	Unknown	9	0	0	0	0	0	0	0	0	0	0	0	1	0	0	45.0333	0	5
1	1	4	0	0	46.9667	46.9667	0	0	0	46.9667	46.9667	46.9667	2	3	3	44	0	Sentinel Lymph Node Bx(SLNB)	1	1	0	Stage IIA	2	2	2	0	0	0	0	0	0	0	0	1	1	0	0	46.9667	0	5
1	1	4	0	0	46	46	0	0	0	46	46	46	2	1	2	59	0	Sentinel Lymph Node Bx(SLNB)	1	1	0	Stage IIA	2	3	3	1	1	1	1	0	0	0	60	1	1	0	0	46	0	5
0	0	1	0	0	50.6667	50.6667	0	0	0	50.6667	50.6667	50.6667	1	0	1	34	0	Sentinel Lymph Node Bx(SLNB)	2	0	0	Stage IIA	2	2	2	0	0	0	0	0	0	0	0	1	1	0	0	50.6667	0	3
0	0	1	0	0	48.3333	48.3333	0	0	0	48.3333	48.3333	48.3333	2	0	2	40	1	Sentinel Lymph Node Bx(SLNB)	0	0	0	Unknown	9	0	0	0	0	0	0	0	0	0	0	0	1	0	0	48.3333	0	3
1	0	3	0	0	46.8333	46.8333	0	0	0	46.8333	46.8333	46.8333	1	1	2	46	0	Sentinel Lymph Node Bx(SLNB)	1	0	0	Stage IA	1	3	3	0	0	0	0	3 +	0	1	0	1	1	0	0	46.8333	0	4
0	0	1	0	0	48.5667	48.5667	0	0	0	48.5667	48.5667	48.5667	1	0	1	47	0	Sentinel Lymph Node Bx(SLNB)	1	0	0	Stage IA	1	1	1	0	0	1	1	1 +	0	0	0	1	1	0	0	48.5667	0	3
1	0	3	0	0	47.3	47.3	0	0	0	47.3	47.3	47.3	2	1	2	56	0	Sentinel Lymph Node Bx(SLNB)	1	0	0	Stage IA	1	2	2	0	0	1	0	1 +	0	0	70	1	1	0	0	47.3	0	5
1	0	3	0	0	45.7667	45.7667	0	0	0	45.7667	45.7667	45.7667	3	1	3	40	1	Sentinel Lymph Node Bx(SLNB)	1	0	0	Stage IA	1	3	3	0	0	1	0	3 +	0	1	0	0	1	0	0	45.7667	0	5
1	1	4	0	0	45.0667	45.0667	0	0	0	45.0667	45.0667	45.0667	2	3	3	53	0	Sentinel Lymph Node Bx(SLNB)	5	1	0	Stage IB	1	0	2	0	0	0	0	1 +	0	0	0	1	1	0	0	45.0667	0	4
1	0	3	1	1	6.8	21.7	0	1	0	21.7	6.8	21.7	2	2	3	33	1	Sentinel Lymph Node Bx(SLNB)	1	0	0	Stage IA	1	3	3	0	0	0	0	0	0	0	80	1	1	0	0	21.7	0	6
1	0	3	0	0	45.2	45.2	0	0	0	45.2	45.2	45.2	2	1	2	37	0	Sentinel Lymph Node Bx(SLNB)	1	0	0	Stage IA	1	2	2	0	0	1	0	2 +	1 +	1	0	1	1	0	0	45.2	0	7
1	0	3	0	0	44.8667	44.8667	0	0	0	44.8667	44.8667	44.8667	3	1	3	36	1	Sentinel Lymph Node Bx(SLNB)	3	1	0	Stage IIIA	3	2	2	0	0	1	0	2 +	1 +	1	0	1	1	0	0	44.8667	0	4
1	1	4	0	0	45.3	45.3	0	0	0	45.3	45.3	45.3	2	1	2	34	0	Sentinel Lymph Node Bx(SLNB)	2	1	0	Stage IIB	2	1	1	0	0	1	0	0	0	0	0	1	1	0	0	45.3	0	6
0	0	1	0	0	48.1	48.1	0	0	0	48.1	48.1	48.1	2	0	2	48	0	Sentinel Lymph Node Bx(SLNB)	5	0	0	Stage 0	0	0	2	0	0	0	0	3 +	0	1	0	1	1	0	0	48.1	0	3
1	1	4	0	0	44.8333	44.8333	0	0	0	44.8333	44.8333	44.8333	2	1	2	53	0	Sentinel Lymph Node Bx(SLNB)	1	1	0	Stage IIA	2	3	3	1	1	1	0	0	0	0	20	1	1	0	0	44.8333	0	4
0	0	1	0	0	47.3	47.3	0	0	0	47.3	47.3	47.3	2	0	2	49	0	Sentinel Lymph Node Bx(SLNB)	0	0	0	Unknown	9	0	0	0	0	0	0	0	0	0	0	1	1	0	0	47.3	0	5
0	0	1	1	1	13.9333	43.7333	1	0	0	13.9333	43.7333	43.7333	2	0	2	49	0	Sentinel Lymph Node Bx(SLNB)	1	0	0	Stage IA	1	3	3	1	1	0	0	0	0	0	90	1	1	0	0	43.7333	0	1
1	1	4	0	0	44.3667	44.3667	0	0	0	44.3667	44.3667	44.3667	1	1	2	46	0	Sentinel Lymph Node Bx(SLNB)	2	1	0	Stage IIB	2	2	2	0	0	1	1	2 +	0	0	0	1	1	0	0	44.3667	0	5
0	0	1	1	0	29.2	46.1667	1	0	0	29.2	46.1667	46.1667	2	0	2	33	1	Sentinel Lymph Node Bx(SLNB)	1	0	0	Stage IA	1	0	0	1	1	1	1	2 +	0	0	10	0	1	0	0	46.1667	0	3
0	1	2	1	0	18.6667	45.5	1	0	0	18.6667	45.5	45.5	2	0	2	27	1	Sentinel Lymph Node Bx(SLNB)	1	1	0	Stage IB	1	2	2	1	1	0	0	3 +	0	1	80	0	1	0	0	45.5	0	5
0	0	1	0	0	46.8333	46.8333	0	0	0	46.8333	46.8333	46.8333	2	0	2	49	1	Sentinel Lymph Node Bx(SLNB)	2	0	0	Stage IIA	2	2	2	0	0	1	0	0	0	0	0	0	1	0	0	46.8333	0	10
1	1	4	0	0	44.3	44.3	0	0	0	44.3	44.3	44.3	3	3	3	65	1	Sentinel Lymph Node Bx(SLNB)	1	1	0	Stage IB	1	0	0	1	1	1	0	3 +	0	1	80	1	1	0	0	44.3	0	3
0	0	1	0	0	45.3333	45.3333	0	0	0	45.3333	45.3333	45.3333	2	0	2	44	0	Sentinel Lymph Node Bx(SLNB)	1	0	0	Stage IA	1	3	3	0	0	0	0	0	0	0	30	1	1	0	0	45.3333	0	2
1	0	3	0	0	44.8333	44.8333	0	0	0	44.8333	44.8333	44.8333	2	1	2	37	1	Sentinel Lymph Node Bx(SLNB)	2	0	0	Stage IIA	2	2	2	0	0	1	1	3 +	0	1	0	0	1	0	0	44.8333	0	4
0	0	1	0	0	46.9667	46.9667	0	0	0	46.9667	46.9667	46.9667	2	0	2	44	0	Sentinel Lymph Node Bx(SLNB)	1	0	0	Stage IA	1	2	2	0	0	1	1	1 +	0	0	0	1	1	0	0	46.9667	0	4
1	0	3	0	0	43.9333	43.9333	0	0	0	43.9333	43.9333	43.9333	2	3	3	63	1	Sentinel Lymph Node Bx(SLNB)	0	0	0	Unknown	9	0	0	0	0	0	0	0	0	0	0	1	1	0	0	43.9333	0	5
1	0	3	0	0	43.6333	43.6333	0	0	0	43.6333	43.6333	43.6333	2	2	3	77	1	Sentinel Lymph Node Bx(SLNB)	2	0	0	Stage IIA	2	2	2	0	0	0	0	0	0	0	10	1	1	0	0	43.6333	0	3
1	0	3	0	0	43.6	43.6	0	0	0	43.6	43.6	43.6	2	1	2	45	0	Sentinel Lymph Node Bx(SLNB)	1	0	0	Stage IA	1	3	3	0	0	0	0	3 +	0	1	70	1	1	0	0	43.6	0	7
0	1	2	1	1	8.66667	26.8333	1	0	1	8.66667	26.8333	8.66667	1	0	1	44	1	Sentinel Lymph Node Bx(SLNB)	2	1	0	Stage IIB	2	3	3	1	1	0	0	0	0	0	80	0	1	0	1	8.66667	0	4
0	1	2	0	0	46.4	46.4	0	0	0	46.4	46.4	46.4	2	0	2	51	0	Sentinel Lymph Node Bx(SLNB)	1	1	0	Stage IIA	2	2	2	1	1	0	0	3 +	0	1	40	1	1	0	0	46.4	0	4
1	1	4	0	0	43.6667	43.6667	0	0	0	43.6667	43.6667	43.6667	2	1	2	41	0	Sentinel Lymph Node Bx(SLNB)	5	1	0	Stage IIA	2	0	2	0	0	1	0	0	0	0	0	1	1	0	0	43.6667	0	6
1	0	3	0	0	43.8333	43.8333	0	0	0	43.8333	43.8333	43.8333	2	1	2	40	1	Sentinel Lymph Node Bx(SLNB)	0	0	0	Unknown	9	0	0	0	0	0	0	0	0	0	0	1	1	0	0	43.8333	0	12
0	0	1	0	0	46.4667	46.4667	0	0	0	46.4667	46.4667	46.4667	2	0	2	46	1	Sentinel Lymph Node Bx(SLNB)	2	0	0	Stage IIA	2	1	2	0	0	1	0	0	0	0	0	0	1	0	0	46.4667	0	3
1	0	3	0	0	43.1	43.1	0	0	0	43.1	43.1	43.1	2	1	2	50	0	Sentinel Lymph Node Bx(SLNB)	1	0	0	Stage IA	1	2	2	0	0	1	1	1 +	0	0	0	1	1	0	0	43.1	0	5
1	0	3	0	0	43.5667	43.5667	0	0	0	43.5667	43.5667	43.5667	2	3	3	50	0	Sentinel Lymph Node Bx(SLNB)	1	0	0	Stage IA	1	3	3	0	0	0	0	2 +	1 +	1	70	1	1	0	0	43.5667	0	8
1	0	3	0	0	43.1	43.1	0	0	0	43.1	43.1	43.1	3	1	3	34	1	Sentinel Lymph Node Bx(SLNB)	0	0	0	Unknown	9	0	0	0	0	0	0	0	0	0	0	0	1	0	0	43.1	0	8
0	0	1	0	0	46.2667	46.2667	0	0	0	46.2667	46.2667	46.2667	2	0	2	52	1	Sentinel Lymph Node Bx(SLNB)	1	0	0	Stage IA	1	3	3	0	0	0	0	3 +	0	1	80	0	1	0	0	46.2667	0	7
1	1	4	0	0	43.1	43.1	0	0	0	43.1	43.1	43.1	2	1	2	47	0	Sentinel Lymph Node Bx(SLNB)	1	1	0	Stage IIA	2	2	2	0	0	1	0	0	0	0	0	1	1	0	0	43.1	0	5
1	1	4	0	0	44.3667	44.3667	0	0	0	44.3667	44.3667	44.3667	2	1	2	35	0	Sentinel Lymph Node Bx(SLNB)	1	1	0	Stage IIA	2	3	3	1	1	0	0	0	0	0	10	1	1	0	0	44.3667	0	8
1	0	3	0	0	43.1	43.1	0	0	0	43.1	43.1	43.1	2	1	2	43	1	Sentinel Lymph Node Bx(SLNB)	1	0	0	Stage IA	1	2	2	0	0	1	1	3 +	0	1	0	0	1	0	0	43.1	0	9
1	0	3	0	0	43.1	43.1	0	0	0	43.1	43.1	43.1	2	3	3	59	0	Sentinel Lymph Node Bx(SLNB)	5	0	0	Stage 0	0	0	0	0	0	0	0	0	0	0	80	1	1	0	0	43.1	0	5
1	0	3	0	0	44.7333	44.7333	0	0	0	44.7333	44.7333	44.7333	1	3	3	47	0	Sentinel Lymph Node Bx(SLNB)	0	0	0	Unknown	9	0	0	0	0	0	0	0	0	0	0	1	1	0	0	44.7333	0	5
1	0	3	0	0	43.1	43.1	0	0	0	43.1	43.1	43.1	2	3	3	44	0	Sentinel Lymph Node Bx(SLNB)	0	0	0	Unknown	9	0	0	0	0	0	0	0	0	0	0	1	1	0	0	43.1	0	6
1	1	4	1	1	8.7	11.8333	1	1	1	8.7	8.7	8.7	2	3	3	54	0	Sentinel Lymph Node Bx(SLNB)	1	1	0	Stage IIA	2	2	2	0	0	0	0	0	0	0	50	1	1	0	0	11.8333	0	6
0	0	1	0	0	45.6667	45.6667	0	0	0	45.6667	45.6667	45.6667	2	0	2	37	1	Sentinel Lymph Node Bx(SLNB)	1	0	0	Stage IA	1	2	2	0	0	1	1	0	0	0	0	0	1	0	0	45.6667	0	4
1	0	3	0	0	42.7667	42.7667	0	0	0	42.7667	42.7667	42.7667	2	1	2	42	0	Sentinel Lymph Node Bx(SLNB)	0	0	0	Unknown	9	0	0	0	0	0	0	0	0	0	0	1	1	0	0	42.7667	0	5
0	0	1	0	0	45.9333	45.9333	0	0	0	45.9333	45.9333	45.9333	2	0	2	42	0	Sentinel Lymph Node Bx(SLNB)	1	0	0	Stage IA	1	3	3	0	0	1	1	3 +	0	1	0	1	1	0	0	45.9333	0	4
0	0	1	0	0	45.2333	45.2333	0	0	0	45.2333	45.2333	45.2333	3	0	2	59	1	Sentinel Lymph Node Bx(SLNB)	2	0	0	Stage IIA	2	2	2	1	1	1	1	2 +	0	0	10	1	1	0	0	45.2333	0	5
0	1	2	0	0	45.2	45.2	0	0	0	45.2	45.2	45.2	2	0	2	45	1	Sentinel Lymph Node Bx(SLNB)	1	1	0	Stage IIA	2	2	3	1	1	1	1	3 +	0	1	30	0	1	0	0	45.2	0	5
1	0	3	0	0	42.4333	42.4333	0	0	0	42.4333	42.4333	42.4333	2	1	2	29	1	Sentinel Lymph Node Bx(SLNB)	0	0	0	Unknown	9	0	0	0	0	0	0	0	0	0	0	0	1	0	0	42.4333	0	6
0	0	1	0	0	45.0333	45.0333	0	0	0	45.0333	45.0333	45.0333	2	0	2	47	0	Sentinel Lymph Node Bx(SLNB)	0	0	0	Unknown	9	0	0	0	0	0	0	0	0	0	0	1	1	0	0	45.0333	0	1
0	0	1	0	0	45.3	45.3	0	0	0	45.3	45.3	45.3	2	0	2	37	1	Sentinel Lymph Node Bx(SLNB)	1	0	0	Stage IA	1	3	3	0	0	1	0	0	0	0	20	0	1	0	0	45.3	0	4
0	1	2	0	0	45.4333	45.4333	0	0	0	45.4333	45.4333	45.4333	2	0	2	39	1	Sentinel Lymph Node Bx(SLNB)	2	1	0	Stage IIB	2	2	2	0	0	1	1	2 +	0	0	10	0	1	0	0	45.4333	0	4
0	0	1	0	0	45.3	45.3	0	0	0	45.3	45.3	45.3	2	0	2	31	0	Sentinel Lymph Node Bx(SLNB)	1	0	0	Stage IA	1	2	2	0	0	1	0	2 +	1 +	1	0	1	1	0	0	45.3	0	4
1	0	3	0	0	42.0667	42.0667	0	0	0	42.0667	42.0667	42.0667	2	1	2	54	0	Sentinel Lymph Node Bx(SLNB)	0	0	0	Unknown	9	0	0	0	0	0	0	0	0	0	0	1	1	0	0	42.0667	0	0
1	0	3	0	0	42.0333	42.0333	0	0	0	42.0333	42.0333	42.0333	3	1	3	62	1	Sentinel Lymph Node Bx(SLNB)	1	0	0	Stage IA	1	2	3	0	0	0	0	3 +	0	1	0	1	1	0	0	42.0333	0	6
0	1	2	0	0	44.3333	44.3333	0	0	0	44.3333	44.3333	44.3333	3	0	2	40	1	Sentinel Lymph Node Bx(SLNB)	2	1	0	Stage IIB	2	2	2	1	1	1	1	0	0	0	0	0	1	0	0	44.3333	0	3
1	1	4	0	0	41.7	41.7	0	0	0	41.7	41.7	41.7	2	1	2	45	0	Sentinel Lymph Node Bx(SLNB)	1	1	0	Stage IIA	2	3	3	0	0	1	0	0	0	0	70	1	1	0	0	41.7	0	5
1	0	3	0	0	44.3667	44.3667	0	0	0	44.3667	44.3667	44.3667	2	1	2	49	0	Sentinel Lymph Node Bx(SLNB)	1	0	0	Stage IA	1	3	3	1	1	0	0	0	0	0	70	1	1	0	0	44.3667	0	5
0	0	1	0	0	45	45	0	0	0	45	45	45	3	0	2	48	0	Sentinel Lymph Node Bx(SLNB)	3	0	0	Stage IIB	2	2	2	0	0	1	1	0	0	0	0	1	1	0	0	45	0	6
1	0	3	0	0	41.1	41.1	0	0	0	41.1	41.1	41.1	2	1	2	49	0	Sentinel Lymph Node Bx(SLNB)	0	0	0	Unknown	9	0	0	0	0	0	0	0	0	0	0	1	1	0	0	41.1	0	2
0	0	1	0	0	43.4	43.4	0	0	0	43.4	43.4	43.4	2	0	2	43	1	Sentinel Lymph Node Bx(SLNB)	1	0	0	Stage IA	1	2	2	1	1	1	1	2 +	0	0	0	0	1	0	0	43.4	0	3
1	0	3	0	0	41.9667	41.9667	0	0	0	41.9667	41.9667	41.9667	2	3	3	68	0	Sentinel Lymph Node Bx(SLNB)	2	0	0	Stage IIA	2	2	2	0	0	0	0	3 +	0	1	30	1	1	0	0	41.9667	0	7
1	0	3	0	0	42.0333	42.0333	0	0	0	42.0333	42.0333	42.0333	2	1	2	51	0	Sentinel Lymph Node Bx(SLNB)	0	0	0	Unknown	9	0	0	0	0	0	0	0	0	0	0	1	1	0	0	42.0333	0	5
0	0	1	0	0	40.6667	40.6667	0	0	0	40.6667	40.6667	40.6667	2	0	2	52	0	Sentinel Lymph Node Bx(SLNB)	1	0	0	Stage IA	1	2	2	0	0	0	0	3 +	0	1	70	1	1	0	0	40.6667	0	6
1	1	4	0	0	40.8667	40.8667	0	0	0	40.8667	40.8667	40.8667	2	1	2	43	0	Sentinel Lymph Node Bx(SLNB)	1	1	0	Stage IIA	2	2	2	0	0	1	0	1 +	0	0	0	1	1	0	0	40.8667	0	4
1	0	3	0	0	41.5667	41.5667	0	0	0	41.5667	41.5667	41.5667	2	1	2	43	0	Sentinel Lymph Node Bx(SLNB)	1	0	0	Stage IA	1	1	1	0	0	1	0	1 +	0	0	0	1	1	0	0	41.5667	0	5
0	0	1	0	0	44.3	44.3	0	0	0	44.3	44.3	44.3	3	0	2	41	1	Sentinel Lymph Node Bx(SLNB)	2	0	0	Stage IIA	2	2	2	0	0	1	1	0	0	0	0	0	1	0	0	44.3	0	4
0	0	1	0	0	41.8333	41.8333	0	0	0	41.8333	41.8333	41.8333	2	0	2	36	0	Sentinel Lymph Node Bx(SLNB)	2	0	0	Stage IIA	2	3	3	0	0	0	0	0	0	0	80	1	1	0	0	41.8333	0	5
0	0	1	0	0	44.1667	44.1667	0	0	0	44.1667	44.1667	44.1667	2	0	2	76	0	Sentinel Lymph Node Bx(SLNB)	0	0	0	Unknown	9	0	0	0	0	0	0	0	0	0	0	1	1	0	0	44.1667	0	5
1	1	4	0	0	41.9333	41.9333	0	0	0	41.9333	41.9333	41.9333	2	3	3	34	0	Sentinel Lymph Node Bx(SLNB)	0	1	0	Stage IB	1	0	0	0	0	0	0	0	0	0	0	1	1	0	0	41.9333	0	5
1	1	4	0	0	40.0667	40.0667	0	0	0	40.0667	40.0667	40.0667	2	1	2	43	0	Sentinel Lymph Node Bx(SLNB)	1	1	0	Stage IIA	2	2	2	0	0	1	1	0	0	0	0	1	1	0	0	40.0667	0	5
1	0	3	0	0	41	41	0	0	0	41	41	41	2	2	3	31	1	Sentinel Lymph Node Bx(SLNB)	0	0	0	Unknown	9	0	0	0	0	0	0	0	0	0	0	0	1	0	0	41	0	6
1	0	3	0	0	41.7	41.7	0	0	0	41.7	41.7	41.7	2	3	3	58	0	Sentinel Lymph Node Bx(SLNB)	0	0	0	Unknown	9	0	0	0	0	0	0	0	0	0	0	1	1	0	0	41.7	0	5
0	0	1	0	0	44.0333	44.0333	0	0	0	44.0333	44.0333	44.0333	2	0	2	31	1	Sentinel Lymph Node Bx(SLNB)	1	0	0	Stage IA	1	3	3	1	0	0	0	0	0	0	90	0	1	0	0	44.0333	0	5
0	0	1	0	0	43.4667	43.4667	0	0	0	43.4667	43.4667	43.4667	2	0	2	39	0	Sentinel Lymph Node Bx(SLNB)	1	0	0	Stage IA	1	2	2	0	0	0	0	0	0	0	90	1	1	0	0	43.4667	0	3
0	0	1	0	0	44.1667	44.1667	0	0	0	44.1667	44.1667	44.1667	2	0	2	52	0	Sentinel Lymph Node Bx(SLNB)	1	0	0	Stage IA	1	3	3	0	0	0	0	0	0	0	80	1	1	0	0	44.1667	0	5
0	0	1	0	0	44.3667	44.3667	0	0	0	44.3667	44.3667	44.3667	2	0	2	47	1	Sentinel Lymph Node Bx(SLNB)	2	0	0	Stage IIA	2	3	3	0	0	1	0	1 +	0	0	0	0	1	0	0	44.3667	0	3
0	0	1	0	0	43.9333	43.9333	0	0	0	43.9333	43.9333	43.9333	2	0	2	56	1	Sentinel Lymph Node Bx(SLNB)	0	0	0	Unknown	9	0	0	0	0	0	0	0	0	0	0	0	1	0	0	43.9333	0	4
1	1	4	0	0	41.5667	41.5667	0	0	0	41.5667	41.5667	41.5667	2	1	2	49	0	Sentinel Lymph Node Bx(SLNB)	2	1	0	Stage IIB	2	2	2	0	0	1	1	2 +	0	0	0	1	1	0	0	41.5667	0	5
0	0	1	1	1	6.9	24.6333	1	1	1	6.9	6.9	6.9	3	0	2	39	1	Sentinel Lymph Node Bx(SLNB)	2	0	0	Stage IIA	2	3	3	1	1	0	0	0	0	0	70	1	1	0	1	6.9	0	6
0	0	1	0	0	43.9	43.9	0	0	0	43.9	43.9	43.9	1	0	1	40	0	Sentinel Lymph Node Bx(SLNB)	5	0	0	Stage 0	0	0	0	0	0	1	0	0	0	0	0	1	1	0	0	43.9	0	7
0	0	1	0	0	43.5333	43.5333	0	0	0	43.5333	43.5333	43.5333	3	0	2	51	1	Sentinel Lymph Node Bx(SLNB)	5	0	0	Stage 0	0	0	3	0	0	0	0	3 +	0	1	80	0	1	0	0	43.5333	0	3
1	0	3	0	0	41.5	41.5	0	0	0	41.5	41.5	41.5	2	1	2	46	1	Sentinel Lymph Node Bx(SLNB)	1	0	0	Stage IA	1	3	2	0	0	1	0	2 +	1 +	1	0	0	1	0	0	41.5	0	10
1	0	3	0	0	41.1333	41.1333	0	0	0	41.1333	41.1333	41.1333	2	1	2	37	0	Sentinel Lymph Node Bx(SLNB)	0	0	0	Unknown	9	0	0	0	0	0	0	0	0	0	0	1	1	0	0	41.1333	0	4
1	0	3	0	0	40.3	40.3	0	0	0	40.3	40.3	40.3	2	1	2	42	1	Sentinel Lymph Node Bx(SLNB)	1	0	0	Stage IA	1	2	2	0	0	1	1	2 +	1 +	1	80	0	1	0	0	40.3	0	5
1	0	3	0	0	41.0333	41.0333	0	0	0	41.0333	41.0333	41.0333	3	1	3	55	1	Sentinel Lymph Node Bx(SLNB)	2	0	0	Stage IIA	2	2	2	0	0	1	1	2 +	1 +	1	0	0	1	0	0	41.0333	0	10
1	0	3	1	1	5.73333	11.6333	1	0	1	5.73333	11.6333	5.73333	2	1	2	60	1	Sentinel Lymph Node Bx(SLNB)	0	0	0	Unknown	9	0	0	0	0	0	0	0	0	0	0	0	1	0	1	5.73333	0	5
0	0	1	0	0	44.4	44.4	0	0	0	44.4	44.4	44.4	2	0	2	42	0	Sentinel Lymph Node Bx(SLNB)	1	0	0	Stage IA	1	3	3	1	1	1	1	1 +	0	0	0	1	1	0	0	44.4	0	3
0	0	1	0	0	104.8	104.8	0	0	0	104.8	104.8	104.8	3	0	2	42	0	Sentinel Lymph Node Bx(SLNB)	1	0	0	Stage IA	1	2	2	1	1	0	0	0	0	0	10	1	1	0	0	104.8	0	5
0	0	1	0	0	43.6667	43.6667	0	0	0	43.6667	43.6667	43.6667	2	0	2	49	0	Sentinel Lymph Node Bx(SLNB)	0	0	0	Unknown	9	0	0	0	0	0	0	0	0	0	90	1	1	0	0	43.6667	0	3
0	0	1	0	0	43.7	43.7	0	0	0	43.7	43.7	43.7	2	0	2	49	0	Sentinel Lymph Node Bx(SLNB)	0	0	0	Unknown	9	0	0	0	0	0	0	0	0	0	0	1	1	0	0	43.7	0	5
0	0	1	0	0	43.4667	43.4667	0	0	0	43.4667	43.4667	43.4667	2	0	2	42	0	Sentinel Lymph Node Bx(SLNB)	1	0	0	Stage IA	1	3	3	1	0	0	0	3 +	0	1	80	1	1	0	0	43.4667	0	8
0	0	1	0	0	43.9	43.9	0	0	0	43.9	43.9	43.9	2	0	2	55	1	Sentinel Lymph Node Bx(SLNB)	1	0	0	Stage IA	1	2	2	0	0	1	1	1 +	0	0	30	0	1	0	0	43.9	0	3
1	0	3	0	0	42.0333	42.0333	0	0	0	42.0333	42.0333	42.0333	1	3	3	52	0	Sentinel Lymph Node Bx(SLNB)	1	0	0	Stage IA	1	3	3	0	0	1	0	0	0	0	0	1	1	0	0	42.0333	0	5
0	0	1	0	0	42.7333	42.7333	0	0	0	42.7333	42.7333	42.7333	2	0	2	49	1	Sentinel Lymph Node Bx(SLNB)	2	0	0	Stage IIA	2	2	2	0	0	1	1	2 +	0	0	0	0	1	0	0	42.7333	0	2
1	0	3	0	0	41.0333	41.0333	0	0	0	41.0333	41.0333	41.0333	1	1	2	35	0	Sentinel Lymph Node Bx(SLNB)	0	0	0	Unknown	9	0	0	0	0	0	0	0	0	0	0	1	1	0	0	41.0333	0	5
1	0	3	0	0	40.8333	40.8333	0	0	0	40.8333	40.8333	40.8333	2	1	3	35	0	Sentinel Lymph Node Bx(SLNB)	1	0	0	Stage IA	1	2	2	0	0	1	0	0	0	0	0	1	1	0	0	40.8333	0	7
1	1	4	0	0	40.0667	40.0667	0	0	0	40.0667	40.0667	40.0667	2	3	3	40	1	Sentinel Lymph Node Bx(SLNB)	1	1	0	Stage IIA	2	2	2	0	0	1	1	0	0	0	0	1	1	0	0	40.0667	0	10
1	0	3	0	0	39.9333	39.9333	0	0	0	39.9333	39.9333	39.9333	2	3	3	56	0	Sentinel Lymph Node Bx(SLNB)	1	0	0	Stage IA	1	3	3	0	0	0	0	3 +	0	1	40	1	1	0	0	39.9333	0	3
1	0	3	0	0	39.8333	39.8333	0	0	0	39.8333	39.8333	39.8333	2	3	3	66	0	Sentinel Lymph Node Bx(SLNB)	0	0	0	Unknown	9	0	0	0	0	0	0	0	0	0	0	1	1	0	0	39.8333	0	5
1	0	3	0	0	39.9	39.9	0	0	0	39.9	39.9	39.9	3	1	3	36	1	Sentinel Lymph Node Bx(SLNB)	0	0	0	Unknown	9	0	0	0	0	0	0	0	0	0	0	0	1	0	0	39.9	0	9
1	0	3	0	0	45.4333	45.4333	0	0	0	45.4333	45.4333	45.4333	2	1	2	43	0	Sentinel Lymph Node Bx(SLNB)	0	0	0	Unknown	9	0	0	0	0	0	0	3 +	0	1	70	1	1	0	0	45.4333	0	0
1	0	3	0	0	39.8333	39.8333	0	0	0	39.8333	39.8333	39.8333	1	1	2	41	0	Sentinel Lymph Node Bx(SLNB)	0	0	0	Unknown	9	0	0	0	0	0	0	0	0	0	0	1	1	0	0	39.8333	0	8
1	0	3	0	0	39.4667	39.4667	0	0	0	39.4667	39.4667	39.4667	3	3	3	49	0	Sentinel Lymph Node Bx(SLNB)	0	0	0	Unknown	9	0	0	0	0	0	0	0	0	0	0	1	1	0	0	39.4667	0	5
0	0	1	0	0	42.7	42.7	0	0	0	42.7	42.7	42.7	1	0	1	44	1	Sentinel Lymph Node Bx(SLNB)	2	0	0	Stage IIA	2	1	1	0	0	1	1	0	0	0	0	0	1	0	0	42.7	0	3
1	0	3	0	0	39.9333	39.9333	0	0	0	39.9333	39.9333	39.9333	2	1	2	53	0	Sentinel Lymph Node Bx(SLNB)	1	0	0	Stage IA	1	3	3	0	0	0	0	0	0	0	70	1	1	0	0	39.9333	0	5
0	0	1	0	0	42.2667	42.2667	0	0	0	42.2667	42.2667	42.2667	1	0	1	22	0	Sentinel Lymph Node Bx(SLNB)	2	0	0	Stage IIA	2	2	2	1	1	1	1	2 +	1 +	1	10	1	1	0	0	42.2667	0	7
0	0	1	0	0	42.6333	42.6333	0	0	0	42.6333	42.6333	42.6333	3	0	2	48	1	Sentinel Lymph Node Bx(SLNB)	2	0	0	Stage IIA	2	3	3	1	1	0	0	0	0	0	90	1	1	0	0	42.6333	0	4
1	1	4	0	0	39.6333	39.6333	0	0	0	39.6333	39.6333	39.6333	3	1	3	34	1	Sentinel Lymph Node Bx(SLNB)	3	1	0	Stage IB	1	2	2	1	1	1	1	1 +	0	0	0	1	1	0	0	39.6333	0	5
0	0	1	0	0	40.9	40.9	0	0	0	40.9	40.9	40.9	2	0	2	46	0	Sentinel Lymph Node Bx(SLNB)	0	0	0	Unknown	9	0	0	0	0	0	0	0	0	0	0	1	1	0	0	40.9	0	0
0	1	2	0	0	42.0333	42.0333	0	0	0	42.0333	42.0333	42.0333	2	0	2	42	0	Sentinel Lymph Node Bx(SLNB)	1	1	0	Stage IB	1	2	2	0	0	1	0	3 +	0	1	10	1	1	0	0	42.0333	0	3
0	0	1	0	0	42.4	42.4	0	0	0	42.4	42.4	42.4	2	0	2	44	0	Sentinel Lymph Node Bx(SLNB)	0	0	0	Unknown	9	0	0	0	0	0	0	0	0	0	0	1	1	0	0	42.4	0	4
0	0	1	0	0	41.6	41.6	0	0	0	41.6	41.6	41.6	2	0	2	46	0	Sentinel Lymph Node Bx(SLNB)	2	0	0	Stage IIA	2	2	2	0	0	1	1	1 +	0	0	0	1	1	0	0	41.6	0	2
1	0	3	1	1	5.3	11.7667	0	1	0	11.7667	5.3	11.7667	3	3	3	40	0	Sentinel Lymph Node Bx(SLNB)	0	0	1	Stage IV	4	0	0	0	0	0	0	0	0	0	0	1	1	0	0	11.7667	0	6
1	1	4	0	0	38.5333	38.5333	0	0	0	38.5333	38.5333	38.5333	2	1	2	55	0	Sentinel Lymph Node Bx(SLNB)	2	1	0	Stage IIB	2	2	2	0	0	1	1	2 +	0	0	0	1	1	0	0	38.5333	0	5
1	1	4	0	0	37.9667	37.9667	0	0	0	37.9667	37.9667	37.9667	2	2	3	55	0	Sentinel Lymph Node Bx(SLNB)	5	1	0	Stage IIA	2	0	3	0	0	0	0	0	0	0	0	1	1	0	0	37.9667	0	6
1	1	4	0	0	39.2333	39.2333	0	0	0	39.2333	39.2333	39.2333	2	1	2	46	0	Sentinel Lymph Node Bx(SLNB)	2	1	0	Stage IIB	2	3	2	0	0	1	1	1 +	0	0	0	1	1	0	0	39.2333	0	5
0	0	1	0	0	41.0667	41.0667	0	0	0	41.0667	41.0667	41.0667	2	0	2	46	1	Sentinel Lymph Node Bx(SLNB)	1	0	0	Stage IA	1	3	3	1	1	0	0	3 +	0	1	70	0	1	0	0	41.0667	0	2
0	0	1	0	0	41.2667	41.2667	0	0	0	41.2667	41.2667	41.2667	2	0	2	40	0	Sentinel Lymph Node Bx(SLNB)	2	0	0	Stage IIA	2	1	1	0	0	1	1	2 +	0	0	0	1	1	0	0	41.2667	0	2
1	1	4	1	1	12.6667	18	1	1	0	12.6667	12.6667	18	3	1	3	50	1	Sentinel Lymph Node Bx(SLNB)	1	1	0	Stage IIA	2	2	2	0	0	0	0	0	0	0	0	0	1	0	0	18	0	5
1	0	3	0	0	39.6	39.6	0	0	0	39.6	39.6	39.6	3	3	3	55	0	Sentinel Lymph Node Bx(SLNB)	1	0	0	Stage IA	1	2	2	0	0	1	0	0	0	0	0	1	1	0	0	39.6	0	5
1	1	4	0	0	38.5	38.5	0	0	0	38.5	38.5	38.5	1	1	2	33	1	Sentinel Lymph Node Bx(SLNB)	1	1	0	Stage IIA	2	3	3	0	0	1	1	2 +	0	0	0	0	1	0	0	38.5	0	8
1	0	3	0	0	39.1333	39.1333	0	0	0	39.1333	39.1333	39.1333	1	1	2	29	0	Sentinel Lymph Node Bx(SLNB)	0	0	0	Unknown	9	0	0	0	0	0	0	0	0	0	0	1	1	0	0	39.1333	0	3
0	0	1	0	0	41.7	41.7	0	0	0	41.7	41.7	41.7	2	0	2	45	0	Sentinel Lymph Node Bx(SLNB)	1	0	0	Stage IA	1	2	2	0	0	1	1	1 +	0	0	0	1	1	0	0	41.7	0	3
1	0	3	0	0	37.6333	37.6333	0	0	0	37.6333	37.6333	37.6333	1	2	3	32	0	Sentinel Lymph Node Bx(SLNB)	1	0	0	Stage IA	1	2	2	0	0	1	1	0	0	0	0	1	1	0	0	37.6333	0	4
1	0	3	0	0	38.2	38.2	0	0	0	38.2	38.2	38.2	3	2	3	56	1	Sentinel Lymph Node Bx(SLNB)	0	0	0	Unknown	9	0	0	0	0	0	0	0	0	0	0	1	1	0	0	38.2	0	4
1	0	3	0	0	38.3	38.3	0	0	0	38.3	38.3	38.3	2	1	2	37	1	Sentinel Lymph Node Bx(SLNB)	5	0	0	Stage 0	0	0	2	0	0	0	0	0	0	0	0	0	1	0	0	38.3	0	5
0	0	1	1	0	38.8333	40.7667	1	0	1	38.8333	40.7667	38.8333	2	0	2	33	1	Sentinel Lymph Node Bx(SLNB)	1	0	0	Stage IA	1	3	3	0	0	1	0	0	0	0	50	0	1	0	1	38.8333	0	5
1	0	3	0	0	37.9667	37.9667	0	0	0	37.9667	37.9667	37.9667	2	1	2	37	1	Sentinel Lymph Node Bx(SLNB)	0	0	0	Unknown	9	0	0	0	0	0	0	0	0	0	0	1	1	0	0	37.9667	0	3
1	0	3	0	0	37.8333	37.8333	0	0	0	37.8333	37.8333	37.8333	2	1	2	55	1	Sentinel Lymph Node Bx(SLNB)	5	0	0	Stage 0	0	0	3	0	0	0	0	3 +	0	1	30	0	1	0	0	37.8333	0	9
0	0	1	0	0	40.6667	40.6667	0	0	0	40.6667	40.6667	40.6667	2	0	2	58	0	Sentinel Lymph Node Bx(SLNB)	2	0	0	Stage IIA	2	3	3	0	0	0	0	2 +	1 +	1	40	1	1	0	0	40.6667	0	4
0	0	1	0	0	40.8667	40.8667	0	0	0	40.8667	40.8667	40.8667	2	0	2	51	0	Sentinel Lymph Node Bx(SLNB)	0	0	0	Unknown	9	0	0	0	0	0	0	0	0	0	0	1	1	0	0	40.8667	0	3
1	0	3	1	0	30.8667	39	0	1	0	39	30.8667	39	2	3	3	44	0	Sentinel Lymph Node Bx(SLNB)	1	0	0	Stage IA	1	2	2	0	0	0	1	0	0	0	0	1	1	0	0	39	0	11
1	1	4	0	0	38.0333	38.0333	0	0	0	38.0333	38.0333	38.0333	3	1	3	31	1	Sentinel Lymph Node Bx(SLNB)	2	1	0	Stage IIB	2	3	3	0	0	0	0	3 +	0	1	70	1	1	0	0	38.0333	0	6
1	0	3	1	0	19.3333	37.6333	1	1	0	19.3333	19.3333	37.6333	2	1	2	54	1	Sentinel Lymph Node Bx(SLNB)	1	0	0	Stage IA	1	3	3	0	0	0	0	1 +	0	0	80	0	1	0	0	37.6333	0	7
0	0	1	0	0	41.1	41.1	0	0	0	41.1	41.1	41.1	2	0	2	48	0	Sentinel Lymph Node Bx(SLNB)	2	0	0	Stage IIA	2	2	2	1	1	1	0	0	0	0	40	1	1	0	0	41.1	0	7
0	0	1	0	0	40.6333	40.6333	0	0	0	40.6333	40.6333	40.6333	2	0	2	33	0	Sentinel Lymph Node Bx(SLNB)	2	0	0	Stage IIA	2	2	2	1	1	0	0	0	0	0	90	1	1	0	0	40.6333	0	2
1	0	3	0	0	37.6333	37.6333	0	0	0	37.6333	37.6333	37.6333	2	3	3	69	0	Sentinel Lymph Node Bx(SLNB)	0	0	0	Unknown	9	0	0	0	0	0	0	0	0	0	0	1	1	0	0	37.6333	0	9
1	0	3	0	0	37.6333	37.6333	0	0	0	37.6333	37.6333	37.6333	2	1	2	50	0	Sentinel Lymph Node Bx(SLNB)	2	0	0	Stage IIA	2	2	2	0	0	0	0	2 +	0	0	0	1	1	0	0	37.6333	0	3
1	0	3	0	0	37.7333	37.7333	0	0	0	37.7333	37.7333	37.7333	1	1	2	48	1	Sentinel Lymph Node Bx(SLNB)	2	0	0	Stage IIA	2	2	2	1	1	1	1	1 +	0	0	0	0	1	0	0	37.7333	0	7
0	0	1	0	0	39.9667	39.9667	0	0	0	39.9667	39.9667	39.9667	2	0	2	52	0	Sentinel Lymph Node Bx(SLNB)	1	0	0	Stage IA	1	2	2	0	0	0	0	1 +	0	0	20	1	1	0	0	39.9667	0	3
0	0	1	0	0	40.1333	40.1333	0	0	0	40.1333	40.1333	40.1333	2	0	2	54	1	Sentinel Lymph Node Bx(SLNB)	2	0	0	Stage IIA	2	2	2	0	0	1	1	0	0	0	30	0	1	0	0	40.1333	0	5
0	0	1	0	0	40.8667	40.8667	0	0	0	40.8667	40.8667	40.8667	2	0	2	56	1	Sentinel Lymph Node Bx(SLNB)	1	0	0	Stage IA	1	2	2	1	1	0	0	3 +	0	1	0	1	1	0	0	40.8667	0	3
1	0	3	1	1	7.56667	20.2667	1	0	1	7.56667	20.2667	7.56667	2	2	3	44	1	Sentinel Lymph Node Bx(SLNB)	1	0	0	Stage IA	1	2	2	0	0	0	0	0	0	0	90	0	1	0	0	20.2667	0	5
0	0	1	0	0	40.4333	40.4333	0	0	0	40.4333	40.4333	40.4333	2	0	2	37	0	Sentinel Lymph Node Bx(SLNB)	1	0	0	Stage IA	1	3	3	0	0	0	0	0	0	0	40	1	1	0	0	40.4333	0	3
1	1	4	1	1	10.7	13.3333	0	1	0	13.3333	10.7	13.3333	2	1	2	59	1	Sentinel Lymph Node Bx(SLNB)	2	1	0	Stage IB	1	2	2	0	0	0	0	0	0	0	20	0	1	0	0	13.3333	0	5
1	1	4	1	0	24.5333	39.8667	0	1	0	39.8667	24.5333	39.8667	3	1	3	60	1	Sentinel Lymph Node Bx(SLNB)	0	1	0	Stage IIA	2	0	0	0	0	0	0	0	0	0	0	0	1	0	0	39.8667	0	4
0	0	1	0	0	39.8667	39.8667	0	0	0	39.8667	39.8667	39.8667	2	0	2	42	1	Sentinel Lymph Node Bx(SLNB)	2	0	0	Stage IIA	2	3	3	0	0	0	0	0	0	0	90	0	1	0	0	39.8667	0	3
0	0	1	1	1	11.5667	18.5	0	1	0	18.5	11.5667	18.5	3	0	2	47	1	Sentinel Lymph Node Bx(SLNB)	2	0	0	Stage IIA	2	3	3	1	0	1	0	0	0	0	90	1	1	0	0	18.5	0	3
1	0	3	0	0	37.9667	37.9667	0	0	0	37.9667	37.9667	37.9667	2	1	2	37	0	Sentinel Lymph Node Bx(SLNB)	0	0	0	Unknown	9	0	0	0	0	0	0	0	0	0	0	1	1	0	0	37.9667	0	4
0	0	1	0	0	39.6333	39.6333	0	0	0	39.6333	39.6333	39.6333	2	0	2	53	0	Sentinel Lymph Node Bx(SLNB)	2	0	0	Stage IIA	2	2	2	0	0	1	0	1 +	0	0	0	1	1	0	0	39.6333	0	10
0	0	1	0	0	39	39	0	0	0	39	39	39	2	0	2	46	1	Sentinel Lymph Node Bx(SLNB)	1	0	0	Stage IA	1	3	3	0	0	1	1	2 +	0	0	0	0	1	0	0	39	0	3
0	0	1	0	0	38.5333	38.5333	0	0	0	38.5333	38.5333	38.5333	2	0	2	47	0	Sentinel Lymph Node Bx(SLNB)	0	0	0	Unknown	9	0	0	0	0	0	0	0	0	0	0	1	1	0	0	38.5333	0	2
1	1	4	0	0	38.4667	38.4667	0	0	0	38.4667	38.4667	38.4667	2	1	2	28	1	Sentinel Lymph Node Bx(SLNB)	2	1	0	Stage IIB	2	3	3	0	0	1	1	3 +	0	1	60	0	1	0	0	38.4667	0	6
0	0	1	0	0	37.8333	37.8333	0	0	0	37.8333	37.8333	37.8333	2	0	2	41	0	Sentinel Lymph Node Bx(SLNB)	2	0	0	Stage IIA	2	2	2	0	0	1	1	0	0	0	0	1	1	0	0	37.8333	0	4
0	1	2	0	0	37.6333	37.6333	0	0	0	37.6333	37.6333	37.6333	2	0	2	51	0	Sentinel Lymph Node Bx(SLNB)	2	1	0	Stage IB	1	2	2	1	1	1	1	3 +	0	1	30	0	1	0	0	37.6333	0	4
0	0	1	0	0	37.6333	37.6333	0	0	0	37.6333	37.6333	37.6333	2	0	2	41	0	Sentinel Lymph Node Bx(SLNB)	1	0	0	Stage IA	1	3	3	0	0	0	0	0	0	0	30	1	1	0	0	37.6333	0	10
0	0	1	0	0	39.7	39.7	0	0	0	39.7	39.7	39.7	3	0	2	47	1	Sentinel Lymph Node Bx(SLNB)	1	0	0	Stage IA	1	3	3	0	0	0	0	0	0	0	0	0	1	0	0	39.7	0	3
1	0	3	0	0	38.2	38.2	0	0	0	38.2	38.2	38.2	2	1	2	51	0	Sentinel Lymph Node Bx(SLNB)	0	0	0	Unknown	9	0	0	0	0	0	0	0	0	0	0	1	1	0	0	38.2	0	3
